# Supplementary material for: Spatial-temporal modeling of background radiation using mobile sensor networks
Source: PLoS One. 2018 Oct 19;13(10):e0205092. doi: 10.1371/journal.pone.0205092 (PMC6195270; doi:10.1371/journal.pone.0205092)
Supplement: S1 Table — The local_time column is in the time zone of Central Time (CT), United States. Radiation measurements are in the unit of cps (counts per second). (CSV) [file pone.0205092.s001.csv]

local_time	event_rate
2017-10-03 00:00:01	1431.71958175
2017-10-03 00:00:02	1403.5265362
2017-10-03 00:00:03	1332.85992333
2017-10-03 00:00:04	1398.85099025
2017-10-03 00:00:05	1361.37182491
2017-10-03 00:00:06	1334.85025152
2017-10-03 00:00:07	1386.01292743
2017-10-03 00:00:08	1373.29093065
2017-10-03 00:00:10	1371.68677132
2017-10-03 00:00:11	1462.55766669
2017-10-03 00:00:12	1486.3637316
2017-10-03 00:00:13	1367.46077648
2017-10-03 00:00:14	1364.95088274
2017-10-03 00:00:15	1363.57072237
2017-10-03 00:00:16	1349.84597545
2017-10-03 00:00:17	1362.09134877
2017-10-03 00:00:18	1341.18895928
2017-10-03 00:00:19	1392.2677300999999
2017-10-03 00:00:20	1423.53257518
2017-10-03 00:00:21	1347.15399843
2017-10-03 00:00:22	1387.69736109
2017-10-03 00:00:23	1398.44278047
2017-10-03 00:00:24	1370.04471897
2017-10-03 00:00:26	1363.27379529
2017-10-03 00:00:27	1337.90032922
2017-10-03 00:00:28	1389.24066898
2017-10-03 00:00:29	1405.86907537
2017-10-03 00:00:30	1383.54624158
2017-10-03 00:00:31	1433.12057604
2017-10-03 00:00:32	1384.31881189
2017-10-03 00:00:33	1421.66008024
2017-10-03 00:00:34	1424.99015386
2017-10-03 00:00:35	1397.35893443
2017-10-03 00:00:36	1381.13795489
2017-10-03 00:00:37	1335.24064213
2017-10-03 00:00:38	1350.88732168
2017-10-03 00:00:39	1336.75278914
2017-10-03 00:00:40	1333.19364778
2017-10-03 00:00:42	1394.51150125
2017-10-03 00:00:43	1381.61399147
2017-10-03 00:00:44	1327.46926408
2017-10-03 00:00:45	1441.46751407
2017-10-03 00:00:46	1434.57369023
2017-10-03 00:00:47	1412.94740281
2017-10-03 00:00:48	1397.65257475
2017-10-03 00:00:49	1377.93356388
2017-10-03 00:00:50	1332.09959746
2017-10-03 00:00:51	1412.84495348
2017-10-03 00:00:52	1432.8380428
2017-10-03 00:00:53	1383.69490989
2017-10-03 00:00:54	1326.91972946
2017-10-03 00:00:56	1401.30739295
2017-10-03 00:00:57	1398.68350434
2017-10-03 00:00:58	1414.9907474000001
2017-10-03 00:00:59	1407.79063932
2017-10-03 00:01:00	1368.28144232
2017-10-03 00:01:01	1422.88828282
2017-10-03 00:01:02	1381.82321339
2017-10-03 00:01:03	1433.51775177
2017-10-03 00:01:04	1398.63131277
2017-10-03 00:01:05	1400.58118402
2017-10-03 00:01:06	1323.48295174
2017-10-03 00:01:07	1440.4046463
2017-10-03 00:01:08	1435.15159659
2017-10-03 00:01:10	1411.47546115
2017-10-03 00:01:11	1330.4791701
2017-10-03 00:01:12	1423.09474018
2017-10-03 00:01:13	1461.03849781
2017-10-03 00:01:14	1377.24266902
2017-10-03 00:01:15	1434.17214902
2017-10-03 00:01:16	1369.15857811
2017-10-03 00:01:17	1404.21095896
2017-10-03 00:01:18	1434.5266155
2017-10-03 00:01:19	1401.64070033
2017-10-03 00:01:20	1364.67937951
2017-10-03 00:01:21	1404.48149771
2017-10-03 00:01:22	1433.2413469
2017-10-03 00:01:23	1419.50971175
2017-10-03 00:01:25	1396.23628101
2017-10-03 00:01:26	1436.8309205
2017-10-03 00:01:27	1420.05997695
2017-10-03 00:01:28	1433.80169007
2017-10-03 00:01:29	1455.64642533
2017-10-03 00:01:30	1336.35554302
2017-10-03 00:01:31	1469.22436754
2017-10-03 00:01:32	1389.23550457
2017-10-03 00:01:33	1401.52482937
2017-10-03 00:01:34	1363.27379536
2017-10-03 00:01:35	1415.53599226
2017-10-03 00:01:36	1427.11654821
2017-10-03 00:01:37	1394.34899551
2017-10-03 00:01:38	1389.14009431
2017-10-03 00:01:40	1363.99770475
2017-10-03 00:01:41	1331.59036497
2017-10-03 00:01:42	1394.38334232
2017-10-03 00:01:43	1311.91168963
2017-10-03 00:01:44	1432.2023640999998
2017-10-03 00:01:45	1357.87137321
2017-10-03 00:01:46	1394.6514474
2017-10-03 00:01:47	1290.2324589000002
2017-10-03 00:01:48	1407.84389233
2017-10-03 00:01:49	1403.52347237
2017-10-03 00:01:50	1362.10313945
2017-10-03 00:01:51	1468.07437106
2017-10-03 00:01:52	1325.87058512
2017-10-03 00:01:53	1364.02387039
2017-10-03 00:01:55	1402.51023364
2017-10-03 00:01:56	1355.44444572
2017-10-03 00:01:57	1345.54776285
2017-10-03 00:01:58	1393.6360677
2017-10-03 00:01:59	1412.87401114
2017-10-03 00:02:00	1409.99443201
2017-10-03 00:02:01	1474.86195196
2017-10-03 00:02:02	1338.14956209
2017-10-03 00:02:03	1416.42402556
2017-10-03 00:02:04	1349.4369168
2017-10-03 00:02:05	1324.2779355999999
2017-10-03 00:02:06	1375.43584064
2017-10-03 00:02:07	1411.26084263
2017-10-03 00:02:08	1385.92079854
2017-10-03 00:02:10	1363.61232616
2017-10-03 00:02:11	1396.50409716
2017-10-03 00:02:12	1318.61818449
2017-10-03 00:02:13	1357.0261423
2017-10-03 00:02:14	1347.83365361
2017-10-03 00:02:15	1416.8427295
2017-10-03 00:02:16	1415.91739499
2017-10-03 00:02:17	1323.1907014
2017-10-03 00:02:18	1328.88697113
2017-10-03 00:02:19	1334.54475597
2017-10-03 00:02:20	1371.87301297
2017-10-03 00:02:21	1401.09103476
2017-10-03 00:02:22	1365.83237461
2017-10-03 00:02:24	1359.72158082
2017-10-03 00:02:25	1429.65035872
2017-10-03 00:02:26	1460.65329481
2017-10-03 00:02:27	1423.12395635
2017-10-03 00:02:28	1384.38831683
2017-10-03 00:02:29	1437.75850663
2017-10-03 00:02:30	1470.02736397
2017-10-03 00:02:31	1390.43152747
2017-10-03 00:02:32	1392.34470657
2017-10-03 00:02:33	1408.43234876
2017-10-03 00:02:34	1407.85728231
2017-10-03 00:02:35	1393.31817623
2017-10-03 00:02:36	1362.68926635
2017-10-03 00:02:37	1384.90895388
2017-10-03 00:02:39	1419.52977035
2017-10-03 00:02:40	1432.95860735
2017-10-03 00:02:41	1400.27212137
2017-10-03 00:02:42	1374.69951925
2017-10-03 00:02:43	1352.44126549
2017-10-03 00:02:44	1342.1388804
2017-10-03 00:02:45	1393.37495919
2017-10-03 00:02:46	1404.517773
2017-10-03 00:02:47	1440.65876091
2017-10-03 00:02:48	1358.27734212
2017-10-03 00:02:49	1427.61851317
2017-10-03 00:02:50	1387.38688772
2017-10-03 00:02:51	1367.84392186
2017-10-03 00:02:52	1306.03475558
2017-10-03 00:02:53	1351.53649332
2017-10-03 00:02:55	1344.25958423
2017-10-03 00:02:56	1478.40105526
2017-10-03 00:02:57	1331.50723086
2017-10-03 00:02:58	1364.33293767
2017-10-03 00:02:59	1350.27563477
2017-10-03 00:03:00	1338.96441752
2017-10-03 00:03:01	1382.10808658
2017-10-03 00:03:02	1393.54489416
2017-10-03 00:03:03	1318.2451612
2017-10-03 00:03:04	1382.09046648
2017-10-03 00:03:05	1371.46996649
2017-10-03 00:03:06	1433.9027436
2017-10-03 00:03:07	1363.92954002
2017-10-03 00:03:08	1370.50535059
2017-10-03 00:03:10	1352.42058244
2017-10-03 00:03:11	1371.20905104
2017-10-03 00:03:12	1401.03426853
2017-10-03 00:03:13	1329.15545939
2017-10-03 00:03:14	1386.59605144
2017-10-03 00:03:15	1383.52754773
2017-10-03 00:03:16	1378.25290845
2017-10-03 00:03:17	1373.52858255
2017-10-03 00:03:18	1362.10313945
2017-10-03 00:03:19	1411.65660429
2017-10-03 00:03:20	1394.95379039
2017-10-03 00:03:21	1361.48173671
2017-10-03 00:03:22	1429.2091299
2017-10-03 00:03:23	1406.07084103
2017-10-03 00:03:24	1384.88609703
2017-10-03 00:03:26	1425.17814732
2017-10-03 00:03:27	1424.35922317
2017-10-03 00:03:28	1317.28522602
2017-10-03 00:03:29	1427.87069827
2017-10-03 00:03:30	1417.05241984
2017-10-03 00:03:31	1356.37059741
2017-10-03 00:03:32	1359.51901415
2017-10-03 00:03:33	1357.77702443
2017-10-03 00:03:34	1371.43831452
2017-10-03 00:03:35	1355.81911972
2017-10-03 00:03:36	1346.8629985
2017-10-03 00:03:37	1327.87092632
2017-10-03 00:03:38	1408.72400617
2017-10-03 00:03:40	1338.61456182
2017-10-03 00:03:41	1370.96819171
2017-10-03 00:03:42	1354.3030692
2017-10-03 00:03:43	1332.42729507
2017-10-03 00:03:44	1343.3919302000002
2017-10-03 00:03:45	1361.1948740999999
2017-10-03 00:03:46	1385.86074664
2017-10-03 00:03:47	1418.56425933
2017-10-03 00:03:48	1363.64888564
2017-10-03 00:03:49	1418.27919783
2017-10-03 00:03:50	1422.16077784
2017-10-03 00:03:51	1395.04485988
2017-10-03 00:03:52	1389.68017046
2017-10-03 00:03:54	1415.49643943
2017-10-03 00:03:55	1420.28262619
2017-10-03 00:03:56	1326.82376311
2017-10-03 00:03:57	1453.03580696
2017-10-03 00:03:58	1376.78218354
2017-10-03 00:03:59	1372.13254431
2017-10-03 00:04:00	1404.08592711
2017-10-03 00:04:01	1406.79736383
2017-10-03 00:04:02	1353.30700459
2017-10-03 00:04:03	1336.7161673
2017-10-03 00:04:04	1400.10688987
2017-10-03 00:04:05	1360.10614374
2017-10-03 00:04:06	1433.00029344
2017-10-03 00:04:08	1386.26339009
2017-10-03 00:04:09	1452.9832953
2017-10-03 00:04:10	1317.0251902
2017-10-03 00:04:11	1372.36624052
2017-10-03 00:04:12	1431.34979897
2017-10-03 00:04:13	1352.67152626
2017-10-03 00:04:14	1309.66655928
2017-10-03 00:04:15	1411.1396238
2017-10-03 00:04:16	1430.85958351
2017-10-03 00:04:17	1456.00957814
2017-10-03 00:04:18	1374.23188065
2017-10-03 00:04:19	1402.98032053
2017-10-03 00:04:20	1420.24689167
2017-10-03 00:04:22	1363.86502611
2017-10-03 00:04:23	1361.8359675000002
2017-10-03 00:04:24	1367.30934495
2017-10-03 00:04:25	1404.02443875
2017-10-03 00:04:26	1406.89071434
2017-10-03 00:04:27	1440.11216508
2017-10-03 00:04:28	1374.89466168
2017-10-03 00:04:29	1380.23350105
2017-10-03 00:04:30	1442.39643737
2017-10-03 00:04:31	1336.60474349
2017-10-03 00:04:32	1422.04953127
2017-10-03 00:04:33	1418.01989222
2017-10-03 00:04:34	1384.41137966
2017-10-03 00:04:36	1390.89662327
2017-10-03 00:04:37	1457.38907447
2017-10-03 00:04:38	1399.71472475
2017-10-03 00:04:39	1414.22087062
2017-10-03 00:04:40	1434.6704849999999
2017-10-03 00:04:41	1382.29316615
2017-10-03 00:04:42	1390.86174249
2017-10-03 00:04:43	1348.95462963
2017-10-03 00:04:44	1342.83562586
2017-10-03 00:04:45	1341.60129832
2017-10-03 00:04:46	1370.27151813
2017-10-03 00:04:47	1430.51183247
2017-10-03 00:04:48	1431.90629621
2017-10-03 00:04:49	1377.25999022
2017-10-03 00:04:50	1310.07700161
2017-10-03 00:04:52	1420.13702945
2017-10-03 00:04:53	1363.31449689
2017-10-03 00:04:54	1415.6206803
2017-10-03 00:04:55	1387.4160071
2017-10-03 00:04:56	1431.66907599
2017-10-03 00:04:57	1357.80901936
2017-10-03 00:04:58	1389.4906004000002
2017-10-03 00:04:59	1398.85229045
2017-10-03 00:05:00	1333.43784762
2017-10-03 00:05:01	1362.44791817
2017-10-03 00:05:02	1380.9475639
2017-10-03 00:05:03	1401.74204618
2017-10-03 00:05:05	1414.2284407
2017-10-03 00:05:06	1422.61674817
2017-10-03 00:05:07	1361.03264531
2017-10-03 00:05:08	1493.12951597
2017-10-03 00:05:09	1354.46592484
2017-10-03 00:05:10	1350.70093764
2017-10-03 00:05:11	1371.43704367
2017-10-03 00:05:12	1384.86205069
2017-10-03 00:05:13	1410.85850876
2017-10-03 00:05:14	1341.96920524
2017-10-03 00:05:15	1394.29012993
2017-10-03 00:05:16	1383.42044109
2017-10-03 00:05:17	1411.03867825
2017-10-03 00:05:18	1398.79859151
2017-10-03 00:05:20	1452.72990224
2017-10-03 00:05:21	1337.82923063
2017-10-03 00:05:22	1324.94693738
2017-10-03 00:05:23	1385.11217648
2017-10-03 00:05:24	1384.41009671
2017-10-03 00:05:25	1400.05436387
2017-10-03 00:05:26	1378.19372581
2017-10-03 00:05:27	1377.34219662
2017-10-03 00:05:28	1376.38197027
2017-10-03 00:05:29	1369.56160976
2017-10-03 00:05:30	1336.93080218
2017-10-03 00:05:31	1405.38254907
2017-10-03 00:05:32	1419.62266953
2017-10-03 00:05:33	1412.15589752
2017-10-03 00:05:35	1345.43513084
2017-10-03 00:05:36	1384.9089537999998
2017-10-03 00:05:37	1419.02154031
2017-10-03 00:05:38	1379.3205802999998
2017-10-03 00:05:39	1388.81935521
2017-10-03 00:05:40	1369.81089
2017-10-03 00:05:41	1369.83268668
2017-10-03 00:05:42	1358.13919317
2017-10-03 00:05:43	1362.72643887
2017-10-03 00:05:44	1378.62236032
2017-10-03 00:05:45	1464.46343318
2017-10-03 00:05:46	1451.92080193
2017-10-03 00:05:48	1335.60315394
2017-10-03 00:05:49	1354.00975422
2017-10-03 00:05:50	1416.0892675999999
2017-10-03 00:05:51	1467.07824291
2017-10-03 00:05:52	1412.42283774
2017-10-03 00:05:53	1394.11914996
2017-10-03 00:05:54	1385.31309185
2017-10-03 00:05:55	1447.18338335
2017-10-03 00:05:56	1428.42371015
2017-10-03 00:05:57	1369.49734809
2017-10-03 00:05:58	1356.40662935
2017-10-03 00:05:59	1359.97575733
2017-10-03 00:06:00	1425.09581484
2017-10-03 00:06:02	1355.5152759000002
2017-10-03 00:06:03	1357.21271066
2017-10-03 00:06:04	1363.99770475
2017-10-03 00:06:05	1434.61111009
2017-10-03 00:06:06	1367.68617206
2017-10-03 00:06:07	1412.13156967
2017-10-03 00:06:08	1377.45637127
2017-10-03 00:06:09	1346.80072084
2017-10-03 00:06:10	1449.70091844
2017-10-03 00:06:11	1396.41039299
2017-10-03 00:06:12	1360.47829195
2017-10-03 00:06:13	1338.94630672
2017-10-03 00:06:14	1362.1265549
2017-10-03 00:06:15	1402.94432985
2017-10-03 00:06:17	1389.04332997
2017-10-03 00:06:18	1468.56117257
2017-10-03 00:06:19	1399.29097635
2017-10-03 00:06:20	1289.7307460000002
2017-10-03 00:06:21	1374.23698167
2017-10-03 00:06:22	1361.13687336
2017-10-03 00:06:23	1377.09848108
2017-10-03 00:06:24	1352.06348885
2017-10-03 00:06:25	1371.21392597
2017-10-03 00:06:26	1329.25008589
2017-10-03 00:06:27	1389.56365061
2017-10-03 00:06:28	1307.23664032
2017-10-03 00:06:29	1420.22877947
2017-10-03 00:06:31	1384.36534694
2017-10-03 00:06:32	1331.17757031
2017-10-03 00:06:33	1341.59234612
2017-10-03 00:06:34	1335.22275765
2017-10-03 00:06:35	1354.65947194
2017-10-03 00:06:36	1396.37837101
2017-10-03 00:06:37	1434.69753656
2017-10-03 00:06:38	1392.7372685999999
2017-10-03 00:06:39	1337.34979644
2017-10-03 00:06:40	1513.6466492999998
2017-10-03 00:06:41	1374.2231537
2017-10-03 00:06:42	1380.56472698
2017-10-03 00:06:43	1388.28161176
2017-10-03 00:06:44	1447.46559499
2017-10-03 00:06:46	1384.61396256
2017-10-03 00:06:47	1375.15546249
2017-10-03 00:06:48	1342.09577687
2017-10-03 00:06:49	1422.9345944
2017-10-03 00:06:50	1344.69473296
2017-10-03 00:06:51	1383.48473207
2017-10-03 00:06:52	1375.37795051
2017-10-03 00:06:53	1323.46339474
2017-10-03 00:06:54	1397.24401379
2017-10-03 00:06:55	1379.73149623
2017-10-03 00:06:56	1396.10952056
2017-10-03 00:06:57	1404.34655212
2017-10-03 00:06:58	1354.96065092
2017-10-03 00:07:00	1425.63477862
2017-10-03 00:07:01	1365.3578022
2017-10-03 00:07:02	1343.27024398
2017-10-03 00:07:03	1371.21265981
2017-10-03 00:07:04	1419.98377686
2017-10-03 00:07:05	1341.11837695
2017-10-03 00:07:06	1447.96195409
2017-10-03 00:07:07	1361.71930252
2017-10-03 00:07:08	1426.32514261
2017-10-03 00:07:09	1390.94173268
2017-10-03 00:07:10	1394.41020905
2017-10-03 00:07:11	1392.55364283
2017-10-03 00:07:12	1284.4153602
2017-10-03 00:07:14	1314.57929246
2017-10-03 00:07:15	1358.22579555
2017-10-03 00:07:16	1395.36075775
2017-10-03 00:07:17	1382.57404437
2017-10-03 00:07:18	1442.56313469
2017-10-03 00:07:19	1428.86792893
2017-10-03 00:07:20	1401.68534654
2017-10-03 00:07:21	1479.49173599
2017-10-03 00:07:22	1377.96250259
2017-10-03 00:07:23	1368.29255753
2017-10-03 00:07:24	1321.84823593
2017-10-03 00:07:25	1358.01646281
2017-10-03 00:07:26	1434.92272588
2017-10-03 00:07:27	1346.85506556
2017-10-03 00:07:28	1397.80086802
2017-10-03 00:07:30	1421.24266573
2017-10-03 00:07:31	1376.76812723
2017-10-03 00:07:32	1410.28201941
2017-10-03 00:07:33	1455.02571998
2017-10-03 00:07:34	1389.50347896
2017-10-03 00:07:35	1391.37386271
2017-10-03 00:07:36	1429.23115744
2017-10-03 00:07:37	1401.30869082
2017-10-03 00:07:38	1410.20683342
2017-10-03 00:07:39	1397.52816779
2017-10-03 00:07:40	1413.31701636
2017-10-03 00:07:41	1382.76534587
2017-10-03 00:07:42	1419.39985909
2017-10-03 00:07:43	1396.7245185999998
2017-10-03 00:07:45	1415.11613939
2017-10-03 00:07:46	1406.36825748
2017-10-03 00:07:47	1416.16288088
2017-10-03 00:07:48	1325.5205845
2017-10-03 00:07:49	1448.35005783
2017-10-03 00:07:50	1376.29391496
2017-10-03 00:07:51	1351.53774446
2017-10-03 00:07:52	1374.23317513
2017-10-03 00:07:53	1330.63520673
2017-10-03 00:07:54	1419.18718237
2017-10-03 00:07:55	1437.30909306
2017-10-03 00:07:56	1404.98934371
2017-10-03 00:07:57	1409.36323589
2017-10-03 00:07:59	1405.5734285
2017-10-03 00:08:00	1399.67340952
2017-10-03 00:08:01	1351.49299623
2017-10-03 00:08:02	1406.24957085
2017-10-03 00:08:03	1416.54592257
2017-10-03 00:08:04	1458.14889484
2017-10-03 00:08:05	1332.77700062
2017-10-03 00:08:06	1386.71347054
2017-10-03 00:08:07	1447.81032572
2017-10-03 00:08:08	1431.93273643
2017-10-03 00:08:09	1422.79163227
2017-10-03 00:08:10	1378.89542627
2017-10-03 00:08:11	1360.18499279
2017-10-03 00:08:13	1370.67609243
2017-10-03 00:08:14	1353.30700452
2017-10-03 00:08:15	1408.57413007
2017-10-03 00:08:16	1449.47031191
2017-10-03 00:08:17	1400.00383562
2017-10-03 00:08:18	1398.42723064
2017-10-03 00:08:19	1430.19593315
2017-10-03 00:08:20	1401.52482937
2017-10-03 00:08:21	1330.07027718
2017-10-03 00:08:22	1450.61213095
2017-10-03 00:08:23	1404.09020029
2017-10-03 00:08:24	1381.53034011
2017-10-03 00:08:25	1349.24686316
2017-10-03 00:08:27	1428.97862956
2017-10-03 00:08:28	1390.36642604
2017-10-03 00:08:29	1406.62560098
2017-10-03 00:08:30	1428.81380812
2017-10-03 00:08:31	1458.184907
2017-10-03 00:08:32	1372.59587333
2017-10-03 00:08:33	1350.20100667
2017-10-03 00:08:34	1404.91787835
2017-10-03 00:08:35	1337.90032922
2017-10-03 00:08:36	1354.66836376
2017-10-03 00:08:37	1384.43407581
2017-10-03 00:08:38	1309.90835338
2017-10-03 00:08:39	1432.51435997
2017-10-03 00:08:40	1396.62997158
2017-10-03 00:08:42	1393.29434562
2017-10-03 00:08:43	1389.10727761
2017-10-03 00:08:44	1390.60482997
2017-10-03 00:08:45	1401.61776399
2017-10-03 00:08:46	1339.47114711
2017-10-03 00:08:47	1374.45412409
2017-10-03 00:08:48	1408.28306585
2017-10-03 00:08:49	1394.22893904
2017-10-03 00:08:50	1386.23786694
2017-10-03 00:08:51	1389.26707827
2017-10-03 00:08:52	1369.63646616
2017-10-03 00:08:53	1367.86645851
2017-10-03 00:08:54	1385.08768516
2017-10-03 00:08:55	1395.70566327
2017-10-03 00:08:57	1321.14113219
2017-10-03 00:08:58	1310.66929167
2017-10-03 00:08:59	1403.99389278
2017-10-03 00:09:00	1479.42646615
2017-10-03 00:09:01	1336.4749293
2017-10-03 00:09:02	1393.23437223
2017-10-03 00:09:03	1415.9776236
2017-10-03 00:09:04	1445.86384319
2017-10-03 00:09:05	1364.55536742
2017-10-03 00:09:06	1381.38916302
2017-10-03 00:09:07	1401.22057676
2017-10-03 00:09:08	1389.1746785
2017-10-03 00:09:09	1309.3464994
2017-10-03 00:09:11	1389.29665372
2017-10-03 00:09:12	1325.32611592
2017-10-03 00:09:13	1329.31945507
2017-10-03 00:09:14	1373.05863478
2017-10-03 00:09:15	1447.31683691
2017-10-03 00:09:16	1429.90507357
2017-10-03 00:09:17	1449.12257338
2017-10-03 00:09:18	1351.29502961
2017-10-03 00:09:19	1460.2198746
2017-10-03 00:09:20	1384.73429472
2017-10-03 00:09:21	1371.1439558
2017-10-03 00:09:22	1436.5034894
2017-10-03 00:09:23	1403.24665777
2017-10-03 00:09:25	1403.2379049
2017-10-03 00:09:26	1376.12340944
2017-10-03 00:09:27	1441.76030318
2017-10-03 00:09:28	1415.87944644
2017-10-03 00:09:29	1309.35171798
2017-10-03 00:09:30	1411.86486997
2017-10-03 00:09:31	1365.51672409
2017-10-03 00:09:32	1327.86408639
2017-10-03 00:09:33	1371.43387725
2017-10-03 00:09:34	1422.57489612
2017-10-03 00:09:35	1399.60401444
2017-10-03 00:09:36	1326.98469458
2017-10-03 00:09:37	1377.67756063
2017-10-03 00:09:39	1417.23145137
2017-10-03 00:09:40	1391.56438116
2017-10-03 00:09:41	1281.00349863
2017-10-03 00:09:42	1449.50588041
2017-10-03 00:09:43	1348.04528667
2017-10-03 00:09:44	1451.3290844
2017-10-03 00:09:45	1366.52799279
2017-10-03 00:09:46	1430.89139688
2017-10-03 00:09:47	1413.78259589
2017-10-03 00:09:48	1353.51000329
2017-10-03 00:09:49	1370.02409681
2017-10-03 00:09:50	1396.56660913
2017-10-03 00:09:51	1319.06717652
2017-10-03 00:09:52	1415.96552435
2017-10-03 00:09:54	1397.08401536
2017-10-03 00:09:55	1368.77239476
2017-10-03 00:09:56	1409.85621872
2017-10-03 00:09:57	1354.3525899
2017-10-03 00:09:58	1396.76061531
2017-10-03 00:09:59	1471.69692492
2017-10-03 00:10:00	1427.06313965
2017-10-03 00:10:01	1424.78942867
2017-10-03 00:10:02	1359.96802313
2017-10-03 00:10:03	1385.28825717
2017-10-03 00:10:04	1443.44008196
2017-10-03 00:10:05	1334.08036798
2017-10-03 00:10:06	1398.48438896
2017-10-03 00:10:07	1387.02194285
2017-10-03 00:10:09	1392.48962343
2017-10-03 00:10:10	1358.43450401
2017-10-03 00:10:11	1398.74899451
2017-10-03 00:10:12	1371.66572932
2017-10-03 00:10:13	1439.14815735
2017-10-03 00:10:14	1380.9327548
2017-10-03 00:10:15	1446.44932456
2017-10-03 00:10:16	1420.69440449
2017-10-03 00:10:17	1322.58348347
2017-10-03 00:10:18	1331.16180107
2017-10-03 00:10:19	1433.99345278
2017-10-03 00:10:20	1420.25240076
2017-10-03 00:10:21	1363.57214176
2017-10-03 00:10:22	1428.27842799
2017-10-03 00:10:24	1374.21579079
2017-10-03 00:10:25	1282.47562968
2017-10-03 00:10:26	1393.43219195
2017-10-03 00:10:27	1379.26094753
2017-10-03 00:10:28	1410.91780761
2017-10-03 00:10:29	1401.95904355
2017-10-03 00:10:30	1407.72167229
2017-10-03 00:10:31	1460.40725023
2017-10-03 00:10:32	1413.18635701
2017-10-03 00:10:33	1394.96080572
2017-10-03 00:10:34	1392.59304447
2017-10-03 00:10:35	1386.29030382
2017-10-03 00:10:36	1409.74151269
2017-10-03 00:10:38	1429.76698611
2017-10-03 00:10:39	1366.62856727
2017-10-03 00:10:40	1371.21392604
2017-10-03 00:10:41	1416.93168361
2017-10-03 00:10:42	1327.21314878
2017-10-03 00:10:43	1429.0703794
2017-10-03 00:10:44	1356.78396631
2017-10-03 00:10:45	1382.61522183
2017-10-03 00:10:46	1330.41106457
2017-10-03 00:10:47	1357.04827813
2017-10-03 00:10:48	1425.46436476
2017-10-03 00:10:49	1358.89067683
2017-10-03 00:10:50	1336.94637029
2017-10-03 00:10:52	1423.7418677
2017-10-03 00:10:53	1297.2752454000001
2017-10-03 00:10:54	1468.88770819
2017-10-03 00:10:55	1384.38758321
2017-10-03 00:10:56	1403.58577521
2017-10-03 00:10:57	1419.82724643
2017-10-03 00:10:58	1373.05218456
2017-10-03 00:10:59	1385.63782208
2017-10-03 00:11:00	1362.62402983
2017-10-03 00:11:01	1406.65091982
2017-10-03 00:11:02	1363.94805045
2017-10-03 00:11:03	1404.81490983
2017-10-03 00:11:04	1351.13347179
2017-10-03 00:11:05	1372.5942403
2017-10-03 00:11:07	1397.04088115
2017-10-03 00:11:08	1392.85253989
2017-10-03 00:11:09	1397.26170224
2017-10-03 00:11:10	1323.82163616
2017-10-03 00:11:11	1377.7858527
2017-10-03 00:11:12	1393.29434562
2017-10-03 00:11:13	1431.80880771
2017-10-03 00:11:14	1362.33551947
2017-10-03 00:11:15	1406.38003304
2017-10-03 00:11:16	1359.2305192
2017-10-03 00:11:17	1327.27788494
2017-10-03 00:11:18	1438.2097712000002
2017-10-03 00:11:19	1333.4171846
2017-10-03 00:11:20	1396.98425787
2017-10-03 00:11:21	1464.65853706
2017-10-03 00:11:23	1335.2022470999998
2017-10-03 00:11:24	1407.8611925
2017-10-03 00:11:25	1373.98477794
2017-10-03 00:11:26	1379.56149452
2017-10-03 00:11:27	1361.5306704000002
2017-10-03 00:11:28	1343.08284453
2017-10-03 00:11:29	1438.02527225
2017-10-03 00:11:30	1358.07807521
2017-10-03 00:11:31	1459.94614211
2017-10-03 00:11:32	1422.56721013
2017-10-03 00:11:33	1404.47432193
2017-10-03 00:11:34	1338.78662682
2017-10-03 00:11:35	1443.11147798
2017-10-03 00:11:36	1387.79633353
2017-10-03 00:11:38	1376.78861261
2017-10-03 00:11:39	1419.71726359
2017-10-03 00:11:40	1375.38406599
2017-10-03 00:11:41	1338.57655441
2017-10-03 00:11:42	1422.9171285
2017-10-03 00:11:43	1381.02640357
2017-10-03 00:11:44	1374.68479381
2017-10-03 00:11:45	1396.5361852
2017-10-03 00:11:46	1402.11701217
2017-10-03 00:11:47	1408.00479886
2017-10-03 00:11:48	1369.85925318
2017-10-03 00:11:49	1414.08300725
2017-10-03 00:11:50	1349.69874838
2017-10-03 00:11:51	1371.1491182
2017-10-03 00:11:53	1406.50242607
2017-10-03 00:11:54	1360.10614374
2017-10-03 00:11:55	1451.13000036
2017-10-03 00:11:56	1362.38644073
2017-10-03 00:11:57	1364.51485354
2017-10-03 00:11:58	1391.78651751
2017-10-03 00:11:59	1393.45493383
2017-10-03 00:12:00	1382.10333863
2017-10-03 00:12:01	1363.11848958
2017-10-03 00:12:02	1338.95913318
2017-10-03 00:12:03	1389.7335105
2017-10-03 00:12:04	1388.30991287
2017-10-03 00:12:05	1386.01420992
2017-10-03 00:12:07	1338.66141448
2017-10-03 00:12:08	1380.33353367
2017-10-03 00:12:09	1354.50572902
2017-10-03 00:12:10	1418.75711164
2017-10-03 00:12:11	1432.71663691
2017-10-03 00:12:12	1406.15468071
2017-10-03 00:12:13	1419.1364094
2017-10-03 00:12:14	1380.8400888
2017-10-03 00:12:15	1291.36534814
2017-10-03 00:12:16	1440.54126503
2017-10-03 00:12:17	1367.9432587000001
2017-10-03 00:12:18	1402.9913511
2017-10-03 00:12:19	1370.26597307
2017-10-03 00:12:21	1389.97126464
2017-10-03 00:12:22	1321.24596828
2017-10-03 00:12:23	1295.45201821
2017-10-03 00:12:24	1314.91281642
2017-10-03 00:12:25	1409.42955629
2017-10-03 00:12:26	1360.21291615
2017-10-03 00:12:27	1389.69872733
2017-10-03 00:12:28	1400.66691171
2017-10-03 00:12:29	1431.14754703
2017-10-03 00:12:30	1413.64126724
2017-10-03 00:12:31	1364.73235512
2017-10-03 00:12:32	1373.2902490000001
2017-10-03 00:12:33	1440.30474815
2017-10-03 00:12:34	1381.66396995
2017-10-03 00:12:36	1383.01191119
2017-10-03 00:12:37	1444.10748601
2017-10-03 00:12:38	1396.19059253
2017-10-03 00:12:39	1383.36139424
2017-10-03 00:12:40	1373.75150092
2017-10-03 00:12:41	1348.9563724000002
2017-10-03 00:12:42	1372.36496203
2017-10-03 00:12:43	1361.9329992
2017-10-03 00:12:44	1399.82883604
2017-10-03 00:12:45	1437.39241004
2017-10-03 00:12:46	1394.95844319
2017-10-03 00:12:47	1350.8860473
2017-10-03 00:12:48	1416.8540888
2017-10-03 00:12:49	1342.20415738
2017-10-03 00:12:51	1421.6833101
2017-10-03 00:12:52	1364.00566404
2017-10-03 00:12:53	1402.58746259
2017-10-03 00:12:54	1383.52608419
2017-10-03 00:12:55	1359.739224
2017-10-03 00:12:56	1390.03898438
2017-10-03 00:12:57	1386.76789207
2017-10-03 00:12:58	1326.70383169
2017-10-03 00:12:59	1352.78005157
2017-10-03 00:13:00	1370.23404007
2017-10-03 00:13:01	1324.22823221
2017-10-03 00:13:02	1345.44007215
2017-10-03 00:13:03	1403.17521767
2017-10-03 00:13:04	1382.55678931
2017-10-03 00:13:06	1388.94773395
2017-10-03 00:13:07	1386.68706511
2017-10-03 00:13:08	1390.63913881
2017-10-03 00:13:09	1337.04899994
2017-10-03 00:13:10	1416.00315695
2017-10-03 00:13:11	1423.51939702
2017-10-03 00:13:12	1401.84114177
2017-10-03 00:13:13	1348.05597877
2017-10-03 00:13:14	1402.79416809
2017-10-03 00:13:15	1365.84694134
2017-10-03 00:13:16	1407.5775674000001
2017-10-03 00:13:17	1408.78924866
2017-10-03 00:13:18	1429.39172591
2017-10-03 00:13:19	1362.25190571
2017-10-03 00:13:20	1391.30627585
2017-10-03 00:13:22	1362.09134877
2017-10-03 00:13:23	1364.27718924
2017-10-03 00:13:24	1366.349117
2017-10-03 00:13:25	1411.49535153
2017-10-03 00:13:26	1331.25653619
2017-10-03 00:13:27	1357.02488098
2017-10-03 00:13:28	1417.77068993
2017-10-03 00:13:29	1371.4595424000001
2017-10-03 00:13:30	1423.12395643
2017-10-03 00:13:31	1388.2156705999998
2017-10-03 00:13:32	1374.69951925
2017-10-03 00:13:33	1339.11508669
2017-10-03 00:13:35	1412.84495348
2017-10-03 00:13:36	1429.00253027
2017-10-03 00:13:37	1395.92548659
2017-10-03 00:13:38	1452.34408517
2017-10-03 00:13:39	1333.11161255
2017-10-03 00:13:40	1400.44280673
2017-10-03 00:13:41	1342.32919358
2017-10-03 00:13:42	1387.02194285
2017-10-03 00:13:43	1349.34443812
2017-10-03 00:13:44	1393.33392923
2017-10-03 00:13:45	1406.67860424
2017-10-03 00:13:46	1402.49019716
2017-10-03 00:13:47	1365.68841476
2017-10-03 00:13:49	1385.71316845
2017-10-03 00:13:50	1415.5418275999998
2017-10-03 00:13:51	1367.97641161
2017-10-03 00:13:52	1346.96185271
2017-10-03 00:13:53	1353.87073863
2017-10-03 00:13:54	1369.35119456
2017-10-03 00:13:55	1322.37684451
2017-10-03 00:13:56	1411.28415737
2017-10-03 00:13:57	1422.78502122
2017-10-03 00:13:58	1367.3521164
2017-10-03 00:13:59	1343.44668
2017-10-03 00:14:00	1379.43284521
2017-10-03 00:14:01	1410.05866363
2017-10-03 00:14:03	1359.50370299
2017-10-03 00:14:04	1401.74204618
2017-10-03 00:14:05	1330.83655353
2017-10-03 00:14:06	1366.12779484
2017-10-03 00:14:07	1400.10949336
2017-10-03 00:14:08	1356.13320856
2017-10-03 00:14:09	1392.34600073
2017-10-03 00:14:10	1398.76057333
2017-10-03 00:14:11	1408.57412999
2017-10-03 00:14:12	1382.11558721
2017-10-03 00:14:13	1402.85491947
2017-10-03 00:14:14	1447.52369712
2017-10-03 00:14:15	1383.8935444
2017-10-03 00:14:17	1346.84050092
2017-10-03 00:14:18	1427.20138013
2017-10-03 00:14:19	1336.0498446
2017-10-03 00:14:20	1430.62707149
2017-10-03 00:14:21	1407.57626307
2017-10-03 00:14:22	1362.40917653
2017-10-03 00:14:23	1384.38831675
2017-10-03 00:14:24	1331.84403904
2017-10-03 00:14:25	1387.6688555
2017-10-03 00:14:26	1381.13795489
2017-10-03 00:14:27	1481.96624012
2017-10-03 00:14:28	1392.60596982
2017-10-03 00:14:29	1400.16273943
2017-10-03 00:14:30	1385.16016843
2017-10-03 00:14:32	1379.3321392999999
2017-10-03 00:14:33	1410.49459738
2017-10-03 00:14:34	1390.8060994999998
2017-10-03 00:14:35	1350.90333322
2017-10-03 00:14:36	1370.67609243
2017-10-03 00:14:37	1394.4677425
2017-10-03 00:14:38	1459.63114523
2017-10-03 00:14:39	1395.79646244
2017-10-03 00:14:40	1433.40139677
2017-10-03 00:14:41	1381.1757525
2017-10-03 00:14:42	1398.8630322000001
2017-10-03 00:14:43	1325.00754424
2017-10-03 00:14:44	1400.494535
2017-10-03 00:14:45	1369.33381116
2017-10-03 00:14:47	1374.68051406
2017-10-03 00:14:48	1464.84329618
2017-10-03 00:14:49	1365.39010285
2017-10-03 00:14:50	1401.24306481
2017-10-03 00:14:51	1380.05990836
2017-10-03 00:14:52	1370.4366364
2017-10-03 00:14:53	1383.06126457
2017-10-03 00:14:54	1447.72174059
2017-10-03 00:14:55	1406.79736391
2017-10-03 00:14:56	1376.9969234999999
2017-10-03 00:14:57	1375.37568134
2017-10-03 00:14:58	1396.45650318
2017-10-03 00:14:59	1373.52789132
2017-10-03 00:15:00	1415.8781284000002
2017-10-03 00:15:02	1333.03048467
2017-10-03 00:15:03	1432.27504124
2017-10-03 00:15:04	1404.51777293
2017-10-03 00:15:05	1396.67779627
2017-10-03 00:15:06	1359.18090154
2017-10-03 00:15:07	1434.63090984
2017-10-03 00:15:08	1397.80217313
2017-10-03 00:15:09	1414.35758561
2017-10-03 00:15:10	1424.47022753
2017-10-03 00:15:11	1353.05756733
2017-10-03 00:15:12	1409.23525184
2017-10-03 00:15:13	1389.14138943
2017-10-03 00:15:14	1379.63852902
2017-10-03 00:15:15	1397.26170224
2017-10-03 00:15:17	1372.59587326
2017-10-03 00:15:18	1413.98111978
2017-10-03 00:15:19	1402.58746259
2017-10-03 00:15:20	1441.60790871
2017-10-03 00:15:21	1342.33935677
2017-10-03 00:15:22	1367.17426814
2017-10-03 00:15:23	1408.07575044
2017-10-03 00:15:24	1438.61877716
2017-10-03 00:15:25	1422.60348535
2017-10-03 00:15:26	1415.87944636
2017-10-03 00:15:27	1403.56040526
2017-10-03 00:15:28	1432.62515453
2017-10-03 00:15:29	1449.82373946
2017-10-03 00:15:30	1418.66345372
2017-10-03 00:15:32	1440.07246574
2017-10-03 00:15:33	1401.03426846
2017-10-03 00:15:34	1385.78776069
2017-10-03 00:15:35	1404.05703492
2017-10-03 00:15:36	1422.32127965
2017-10-03 00:15:37	1428.70581047
2017-10-03 00:15:38	1373.76552819
2017-10-03 00:15:39	1408.72084183
2017-10-03 00:15:40	1360.50499564
2017-10-03 00:15:41	1409.14725635
2017-10-03 00:15:42	1396.85946834
2017-10-03 00:15:43	1463.89007564
2017-10-03 00:15:44	1367.79743414
2017-10-03 00:15:46	1421.88116093
2017-10-03 00:15:47	1442.08346543
2017-10-03 00:15:48	1375.19836429
2017-10-03 00:15:49	1318.7788392999998
2017-10-03 00:15:50	1428.27897145
2017-10-03 00:15:51	1436.43923205
2017-10-03 00:15:52	1433.71669539
2017-10-03 00:15:53	1364.18641829
2017-10-03 00:15:54	1355.69359312
2017-10-03 00:15:55	1420.11569661
2017-10-03 00:15:56	1367.71977061
2017-10-03 00:15:57	1388.8588075
2017-10-03 00:15:58	1449.66310512
2017-10-03 00:15:59	1425.60092844
2017-10-03 00:16:01	1426.83109991
2017-10-03 00:16:02	1367.73172441
2017-10-03 00:16:03	1323.19835422
2017-10-03 00:16:04	1339.00441081
2017-10-03 00:16:05	1424.35989697
2017-10-03 00:16:06	1369.00429466
2017-10-03 00:16:07	1425.20652698
2017-10-03 00:16:08	1352.26316905
2017-10-03 00:16:09	1377.45764641
2017-10-03 00:16:10	1376.53066135
2017-10-03 00:16:11	1431.34168569
2017-10-03 00:16:12	1475.46470972
2017-10-03 00:16:13	1423.84506501
2017-10-03 00:16:15	1365.87842939
2017-10-03 00:16:16	1361.62362634
2017-10-03 00:16:17	1421.91137913
2017-10-03 00:16:18	1412.50147329
2017-10-03 00:16:19	1348.65965911
2017-10-03 00:16:20	1433.76845712
2017-10-03 00:16:21	1395.39992774
2017-10-03 00:16:22	1379.53623159
2017-10-03 00:16:23	1410.39457017
2017-10-03 00:16:24	1358.76939484
2017-10-03 00:16:25	1484.81842128
2017-10-03 00:16:26	1430.36587544
2017-10-03 00:16:27	1377.30131959
2017-10-03 00:16:28	1391.93702067
2017-10-03 00:16:30	1455.72164165
2017-10-03 00:16:31	1400.38358745
2017-10-03 00:16:32	1393.41486563
2017-10-03 00:16:33	1380.0468154
2017-10-03 00:16:34	1384.13991721
2017-10-03 00:16:35	1462.06942471
2017-10-03 00:16:36	1407.93543452
2017-10-03 00:16:37	1398.47858843
2017-10-03 00:16:38	1372.13254431
2017-10-03 00:16:39	1408.00479886
2017-10-03 00:16:40	1398.64524107
2017-10-03 00:16:41	1407.05017125
2017-10-03 00:16:42	1347.34444593
2017-10-03 00:16:43	1355.45563762
2017-10-03 00:16:45	1493.77929847
2017-10-03 00:16:46	1384.81680222
2017-10-03 00:16:47	1403.50298965
2017-10-03 00:16:48	1330.07027718
2017-10-03 00:16:49	1407.50146147
2017-10-03 00:16:50	1396.55188457
2017-10-03 00:16:51	1432.55771046
2017-10-03 00:16:52	1424.15338122
2017-10-03 00:16:53	1387.71846265
2017-10-03 00:16:54	1407.31714178
2017-10-03 00:16:55	1407.18994406
2017-10-03 00:16:56	1358.3739043
2017-10-03 00:16:58	1353.87073863
2017-10-03 00:16:59	1386.68706511
2017-10-03 00:17:00	1421.9390579
2017-10-03 00:17:01	1399.26529041
2017-10-03 00:17:02	1398.39663032
2017-10-03 00:17:03	1430.39187786
2017-10-03 00:17:04	1412.71368111
2017-10-03 00:17:05	1411.43720028
2017-10-03 00:17:06	1343.02008526
2017-10-03 00:17:07	1406.57057426
2017-10-03 00:17:08	1406.90120071
2017-10-03 00:17:09	1482.28289363
2017-10-03 00:17:10	1366.92310226
2017-10-03 00:17:11	1413.08678481
2017-10-03 00:17:13	1368.66714014
2017-10-03 00:17:14	1437.02937288
2017-10-03 00:17:15	1398.20843269
2017-10-03 00:17:16	1408.50432066
2017-10-03 00:17:17	1388.65734259
2017-10-03 00:17:18	1370.26597307
2017-10-03 00:17:19	1406.89071434
2017-10-03 00:17:20	1376.61821565
2017-10-03 00:17:21	1383.66938049
2017-10-03 00:17:22	1364.04326467
2017-10-03 00:17:23	1404.94744852
2017-10-03 00:17:24	1443.90779207
2017-10-03 00:17:25	1463.89007564
2017-10-03 00:17:26	1390.82571856
2017-10-03 00:17:28	1383.98077116
2017-10-03 00:17:29	1370.05069186
2017-10-03 00:17:30	1358.97180065
2017-10-03 00:17:31	1394.34010798
2017-10-03 00:17:32	1373.52205131
2017-10-03 00:17:33	1436.70313658
2017-10-03 00:17:34	1356.78396638
2017-10-03 00:17:35	1333.74254977
2017-10-03 00:17:36	1400.985251
2017-10-03 00:17:37	1421.1883842
2017-10-03 00:17:38	1353.14019561
2017-10-03 00:17:39	1405.44431559
2017-10-03 00:17:40	1400.99803354
2017-10-03 00:17:41	1399.12347658
2017-10-03 00:17:43	1435.94190016
2017-10-03 00:17:44	1346.11757951
2017-10-03 00:17:45	1362.81887539
2017-10-03 00:17:46	1436.95922328
2017-10-03 00:17:47	1426.81921758
2017-10-03 00:17:48	1387.69865092
2017-10-03 00:17:49	1420.64579033
2017-10-03 00:17:50	1450.34960671
2017-10-03 00:17:51	1437.35927021
2017-10-03 00:17:52	1410.85720006
2017-10-03 00:17:53	1433.89225298
2017-10-03 00:17:54	1366.87000088
2017-10-03 00:17:55	1397.98375033
2017-10-03 00:17:56	1412.52745394
2017-10-03 00:17:58	1401.78711769
2017-10-03 00:17:59	1346.41758409
2017-10-03 00:18:00	1379.57484517
2017-10-03 00:18:01	1391.37919996
2017-10-03 00:18:02	1447.07891764
2017-10-03 00:18:03	1392.56746148
2017-10-03 00:18:04	1416.04044777
2017-10-03 00:18:05	1389.04332997
2017-10-03 00:18:06	1408.99744202
2017-10-03 00:18:07	1361.57650915
2017-10-03 00:18:08	1366.47224457
2017-10-03 00:18:09	1391.37919996
2017-10-03 00:18:11	1385.86074657
2017-10-03 00:18:12	1373.751501
2017-10-03 00:18:13	1380.43516571
2017-10-03 00:18:14	1403.30085327
2017-10-03 00:18:15	1335.91820328
2017-10-03 00:18:16	1397.97224174
2017-10-03 00:18:17	1398.63131277
2017-10-03 00:18:18	1401.74204618
2017-10-03 00:18:19	1412.66102103
2017-10-03 00:18:20	1375.57746352
2017-10-03 00:18:21	1370.9627847000002
2017-10-03 00:18:22	1358.6742160999997
2017-10-03 00:18:23	1414.6491858
2017-10-03 00:18:24	1415.24474038
2017-10-03 00:18:26	1388.28848217
2017-10-03 00:18:27	1299.0014575
2017-10-03 00:18:28	1417.65039774
2017-10-03 00:18:29	1335.14453988
2017-10-03 00:18:30	1361.88798818
2017-10-03 00:18:31	1400.27223899
2017-10-03 00:18:32	1372.57630667
2017-10-03 00:18:33	1398.76253794
2017-10-03 00:18:34	1427.50864051
2017-10-03 00:18:35	1400.54717323
2017-10-03 00:18:36	1346.85506556
2017-10-03 00:18:37	1354.19829413
2017-10-03 00:18:38	1384.45589556
2017-10-03 00:18:39	1369.9771449
2017-10-03 00:18:40	1381.40371015
2017-10-03 00:18:42	1482.72467423
2017-10-03 00:18:43	1376.28981046
2017-10-03 00:18:44	1432.99905844
2017-10-03 00:18:45	1399.12347658
2017-10-03 00:18:46	1369.10797923
2017-10-03 00:18:47	1314.04000498
2017-10-03 00:18:48	1419.55095423
2017-10-03 00:18:49	1366.80507697
2017-10-03 00:18:50	1345.63446041
2017-10-03 00:18:51	1442.56176117
2017-10-03 00:18:52	1400.43674323
2017-10-03 00:18:53	1383.38029066
2017-10-03 00:18:54	1411.70763857
2017-10-03 00:18:56	1495.02153207
2017-10-03 00:18:57	1351.00754518
2017-10-03 00:18:58	1435.50221689
2017-10-03 00:18:59	1353.79187071
2017-10-03 00:19:00	1397.94151498
2017-10-03 00:19:01	1327.5599412000001
2017-10-03 00:19:02	1375.14056581
2017-10-03 00:19:03	1402.35238101
2017-10-03 00:19:04	1427.03584266
2017-10-03 00:19:05	1397.33516808
2017-10-03 00:19:06	1376.32625471
2017-10-03 00:19:07	1317.55945687
2017-10-03 00:19:08	1328.13235308
2017-10-03 00:19:10	1385.89393966
2017-10-03 00:19:11	1370.75513294
2017-10-03 00:19:12	1372.13603541
2017-10-03 00:19:13	1349.88174629
2017-10-03 00:19:14	1330.49839096
2017-10-03 00:19:15	1412.55464527
2017-10-03 00:19:16	1421.26840557
2017-10-03 00:19:17	1380.24816644
2017-10-03 00:19:18	1414.9907474000001
2017-10-03 00:19:19	1367.73045699
2017-10-03 00:19:20	1464.84463092
2017-10-03 00:19:21	1434.32617183
2017-10-03 00:19:22	1395.7043732000002
2017-10-03 00:19:24	1429.09405805
2017-10-03 00:19:25	1415.41047835
2017-10-03 00:19:26	1378.73213419
2017-10-03 00:19:27	1398.76253794
2017-10-03 00:19:28	1402.06428754
2017-10-03 00:19:29	1364.02513444
2017-10-03 00:19:30	1407.78627007
2017-10-03 00:19:31	1406.67429455
2017-10-03 00:19:32	1389.78046856
2017-10-03 00:19:33	1272.72676599
2017-10-03 00:19:34	1431.55184658
2017-10-03 00:19:35	1344.81177731
2017-10-03 00:19:36	1419.75104824
2017-10-03 00:19:37	1400.21854832
2017-10-03 00:19:39	1311.86875008
2017-10-03 00:19:40	1387.30652533
2017-10-03 00:19:41	1382.06785436
2017-10-03 00:19:42	1413.60730651
2017-10-03 00:19:43	1345.73795622
2017-10-03 00:19:44	1371.39499399
2017-10-03 00:19:45	1338.51846486
2017-10-03 00:19:46	1423.30582311
2017-10-03 00:19:47	1446.41932864
2017-10-03 00:19:48	1393.00778502
2017-10-03 00:19:49	1406.28805021
2017-10-03 00:19:50	1421.97936542
2017-10-03 00:19:51	1428.07400361
2017-10-03 00:19:52	1400.494535
2017-10-03 00:19:53	1395.30916528
2017-10-03 00:19:55	1439.5500569
2017-10-03 00:19:56	1412.71237061
2017-10-03 00:19:57	1423.22887073
2017-10-03 00:19:58	1400.87315841
2017-10-03 00:19:59	1461.8226322
2017-10-03 00:20:00	1373.05218456
2017-10-03 00:20:01	1416.04044777
2017-10-03 00:20:02	1461.86866243
2017-10-03 00:20:03	1433.78531705
2017-10-03 00:20:04	1359.26171831
2017-10-03 00:20:05	1318.24824346
2017-10-03 00:20:06	1359.54645758
2017-10-03 00:20:07	1309.91568473
2017-10-03 00:20:08	1337.79572572
2017-10-03 00:20:10	1396.45650318
2017-10-03 00:20:11	1381.15921106
2017-10-03 00:20:12	1358.46524931
2017-10-03 00:20:13	1366.80381034
2017-10-03 00:20:14	1388.41284708
2017-10-03 00:20:15	1415.6680929000001
2017-10-03 00:20:16	1388.5347494
2017-10-03 00:20:17	1407.07001435
2017-10-03 00:20:18	1423.02261842
2017-10-03 00:20:19	1411.56688352
2017-10-03 00:20:20	1388.65256272
2017-10-03 00:20:21	1423.51804155
2017-10-03 00:20:22	1482.91743788
2017-10-03 00:20:24	1329.18306439
2017-10-03 00:20:25	1343.14347514
2017-10-03 00:20:26	1401.91613821
2017-10-03 00:20:27	1332.2665312000001
2017-10-03 00:20:28	1381.87562006
2017-10-03 00:20:29	1433.48015594
2017-10-03 00:20:30	1405.50874133
2017-10-03 00:20:31	1450.81488352
2017-10-03 00:20:32	1380.27639058
2017-10-03 00:20:33	1409.05388653
2017-10-03 00:20:34	1388.36168611
2017-10-03 00:20:35	1397.50478516
2017-10-03 00:20:37	1372.59875928
2017-10-03 00:20:38	1356.2002742
2017-10-03 00:20:39	1449.46658305
2017-10-03 00:20:40	1434.53287607
2017-10-03 00:20:41	1403.52213595
2017-10-03 00:20:42	1427.8527462000002
2017-10-03 00:20:43	1386.03929307
2017-10-03 00:20:44	1394.60450219
2017-10-03 00:20:45	1468.54285037
2017-10-03 00:20:46	1391.86146386
2017-10-03 00:20:47	1429.90507349
2017-10-03 00:20:48	1299.84470227
2017-10-03 00:20:49	1421.24266573
2017-10-03 00:20:51	1441.92108259
2017-10-03 00:20:52	1371.00440014
2017-10-03 00:20:53	1363.03544824
2017-10-03 00:20:54	1408.50432074
2017-10-03 00:20:55	1318.54772866
2017-10-03 00:20:56	1359.36303074
2017-10-03 00:20:57	1431.85924295
2017-10-03 00:20:58	1450.77306428
2017-10-03 00:20:59	1360.67506243
2017-10-03 00:21:00	1447.83186493
2017-10-03 00:21:01	1405.20634539
2017-10-03 00:21:02	1427.96248939
2017-10-03 00:21:03	1415.41047828
2017-10-03 00:21:04	1382.46117585
2017-10-03 00:21:06	1372.60162214
2017-10-03 00:21:07	1380.99493265
2017-10-03 00:21:08	1350.5185973
2017-10-03 00:21:09	1359.09532655
2017-10-03 00:21:10	1422.29538594
2017-10-03 00:21:11	1387.6688555
2017-10-03 00:21:12	1483.81747147
2017-10-03 00:21:13	1403.90378272
2017-10-03 00:21:14	1454.04582197
2017-10-03 00:21:15	1458.73043219
2017-10-03 00:21:16	1424.4715839
2017-10-03 00:21:17	1374.00358612
2017-10-03 00:21:18	1413.26752254
2017-10-03 00:21:19	1407.05017125
2017-10-03 00:21:20	1375.38406599
2017-10-03 00:21:22	1486.51577375
2017-10-03 00:21:23	1335.31876197
2017-10-03 00:21:24	1425.18387001
2017-10-03 00:21:25	1395.39862877
2017-10-03 00:21:26	1439.40586309
2017-10-03 00:21:27	1429.434041
2017-10-03 00:21:28	1437.75717305
2017-10-03 00:21:29	1399.93909169
2017-10-03 00:21:30	1393.50351517
2017-10-03 00:21:31	1433.24267898
2017-10-03 00:21:32	1445.423473
2017-10-03 00:21:33	1384.93190363
2017-10-03 00:21:34	1447.87736794
2017-10-03 00:21:35	1390.8060994999998
2017-10-03 00:21:37	1431.03148824
2017-10-03 00:21:38	1433.93547384
2017-10-03 00:21:39	1423.32654404
2017-10-03 00:21:40	1397.04088115
2017-10-03 00:21:41	1369.12498193
2017-10-03 00:21:42	1429.41023151
2017-10-03 00:21:43	1414.65196489
2017-10-03 00:21:44	1427.6501508
2017-10-03 00:21:45	1389.78046856
2017-10-03 00:21:46	1455.14876634
2017-10-03 00:21:47	1351.60187653
2017-10-03 00:21:48	1426.55092831
2017-10-03 00:21:49	1455.35906923
2017-10-03 00:21:51	1317.57933096
2017-10-03 00:21:52	1373.52376543
2017-10-03 00:21:53	1416.8540888
2017-10-03 00:21:54	1419.71064946
2017-10-03 00:21:55	1409.4181325
2017-10-03 00:21:56	1410.19540102
2017-10-03 00:21:57	1385.51427299
2017-10-03 00:21:58	1450.57570296
2017-10-03 00:21:59	1394.60320995
2017-10-03 00:22:00	1463.36596344
2017-10-03 00:22:01	1447.5296115
2017-10-03 00:22:02	1345.22591023
2017-10-03 00:22:03	1361.31242164
2017-10-03 00:22:05	1418.3061214000002
2017-10-03 00:22:06	1414.69543803
2017-10-03 00:22:07	1377.46540804
2017-10-03 00:22:08	1328.0176044000002
2017-10-03 00:22:09	1429.3619439000001
2017-10-03 00:22:10	1318.35937501
2017-10-03 00:22:11	1423.09474018
2017-10-03 00:22:12	1429.23251826
2017-10-03 00:22:13	1391.37790941
2017-10-03 00:22:14	1453.52747089
2017-10-03 00:22:15	1389.71389661
2017-10-03 00:22:16	1440.34315805
2017-10-03 00:22:17	1370.68700119
2017-10-03 00:22:18	1430.04546932
2017-10-03 00:22:20	1374.21579071
2017-10-03 00:22:21	1389.52402777
2017-10-03 00:22:22	1406.36825748
2017-10-03 00:22:23	1430.5408891
2017-10-03 00:22:24	1373.06143239
2017-10-03 00:22:25	1416.0404477
2017-10-03 00:22:26	1317.17230937
2017-10-03 00:22:27	1427.52353618
2017-10-03 00:22:28	1406.62560098
2017-10-03 00:22:29	1435.48605406
2017-10-03 00:22:30	1427.30800008
2017-10-03 00:22:31	1369.9771449
2017-10-03 00:22:32	1390.63913888
2017-10-03 00:22:34	1442.19927036
2017-10-03 00:22:35	1424.66013635
2017-10-03 00:22:36	1411.78609497
2017-10-03 00:22:37	1455.00127668
2017-10-03 00:22:38	1416.96475616
2017-10-03 00:22:39	1395.26324607
2017-10-03 00:22:40	1384.61396256
2017-10-03 00:22:41	1453.62655582
2017-10-03 00:22:42	1381.82321339
2017-10-03 00:22:43	1383.91553866
2017-10-03 00:22:44	1409.42955629
2017-10-03 00:22:45	1388.45581917
2017-10-03 00:22:46	1419.13738261
2017-10-03 00:22:48	1486.72081516
2017-10-03 00:22:49	1374.23698167
2017-10-03 00:22:50	1420.64579025
2017-10-03 00:22:51	1386.76918104
2017-10-03 00:22:52	1409.13945973
2017-10-03 00:22:53	1399.71472482
2017-10-03 00:22:54	1423.41450346
2017-10-03 00:22:55	1416.66720504
2017-10-03 00:22:56	1343.3919302000002
2017-10-03 00:22:57	1449.85167814
2017-10-03 00:22:58	1405.357274
2017-10-03 00:22:59	1419.62398495
2017-10-03 00:23:00	1380.87249913
2017-10-03 00:23:01	1397.62532252
2017-10-03 00:23:03	1403.96190298
2017-10-03 00:23:04	1368.4437969
2017-10-03 00:23:05	1392.43378141
2017-10-03 00:23:06	1419.28202821
2017-10-03 00:23:07	1403.96668141
2017-10-03 00:23:08	1365.4221423000001
2017-10-03 00:23:09	1441.46885116
2017-10-03 00:23:10	1317.43266585
2017-10-03 00:23:11	1407.33087987
2017-10-03 00:23:12	1392.78999044
2017-10-03 00:23:13	1410.70696097
2017-10-03 00:23:14	1370.9911162
2017-10-03 00:23:15	1378.91830896
2017-10-03 00:23:16	1352.94596353
2017-10-03 00:23:18	1402.57017029
2017-10-03 00:23:19	1388.60321514
2017-10-03 00:23:20	1429.31936684
2017-10-03 00:23:21	1409.57028899
2017-10-03 00:23:22	1349.39365451
2017-10-03 00:23:23	1417.83476918
2017-10-03 00:23:24	1351.60639087
2017-10-03 00:23:25	1360.67506243
2017-10-03 00:23:26	1367.49696139
2017-10-03 00:23:27	1448.73603565
2017-10-03 00:23:28	1430.92475718
2017-10-03 00:23:29	1388.55876437
2017-10-03 00:23:30	1364.40574936
2017-10-03 00:23:32	1412.07772373
2017-10-03 00:23:33	1345.43879111
2017-10-03 00:23:34	1389.4918865999998
2017-10-03 00:23:35	1369.08157448
2017-10-03 00:23:36	1397.80217313
2017-10-03 00:23:37	1454.78523757
2017-10-03 00:23:38	1359.65763621
2017-10-03 00:23:39	1375.37440749
2017-10-03 00:23:40	1440.20820497
2017-10-03 00:23:41	1415.16180267
2017-10-03 00:23:42	1431.13689212
2017-10-03 00:23:43	1380.85453442
2017-10-03 00:23:44	1383.29452738
2017-10-03 00:23:45	1346.28276375
2017-10-03 00:23:47	1441.19242043
2017-10-03 00:23:48	1385.38691274
2017-10-03 00:23:49	1415.49643951
2017-10-03 00:23:50	1436.13933566
2017-10-03 00:23:51	1454.83524227
2017-10-03 00:23:52	1423.74104465
2017-10-03 00:23:53	1455.95189795
2017-10-03 00:23:54	1368.90072007
2017-10-03 00:23:55	1416.12624179
2017-10-03 00:23:56	1367.93296752
2017-10-03 00:23:57	1440.40597971
2017-10-03 00:23:58	1473.52235048
2017-10-03 00:23:59	1407.84797137
2017-10-03 00:24:01	1399.26529041
2017-10-03 00:24:02	1405.42784615
2017-10-03 00:24:03	1408.00771047
2017-10-03 00:24:04	1375.13320735
2017-10-03 00:24:05	1383.04034884
2017-10-03 00:24:06	1419.22949786
2017-10-03 00:24:07	1433.71538278
2017-10-03 00:24:08	1408.50421484
2017-10-03 00:24:09	1383.54624158
2017-10-03 00:24:10	1427.5703721
2017-10-03 00:24:11	1338.0783439000002
2017-10-03 00:24:12	1397.75166989
2017-10-03 00:24:13	1444.72810537
2017-10-03 00:24:14	1368.17978175
2017-10-03 00:24:16	1490.24060478
2017-10-03 00:24:17	1364.48380998
2017-10-03 00:24:18	1412.87939127
2017-10-03 00:24:19	1368.29255753
2017-10-03 00:24:20	1393.04809016
2017-10-03 00:24:21	1395.44558645
2017-10-03 00:24:22	1341.8486624000002
2017-10-03 00:24:23	1348.02626334
2017-10-03 00:24:24	1409.35724431
2017-10-03 00:24:25	1431.14887195
2017-10-03 00:24:26	1397.43262374
2017-10-03 00:24:27	1344.78008192
2017-10-03 00:24:28	1363.57214184
2017-10-03 00:24:29	1365.61026578
2017-10-03 00:24:31	1383.75354307
2017-10-03 00:24:32	1389.36515987
2017-10-03 00:24:33	1422.09737615
2017-10-03 00:24:34	1408.14568129
2017-10-03 00:24:35	1373.7497411
2017-10-03 00:24:36	1388.43332535
2017-10-03 00:24:37	1395.67939582
2017-10-03 00:24:38	1388.74753047
2017-10-03 00:24:39	1355.23933303
2017-10-03 00:24:40	1481.00002317
2017-10-03 00:24:41	1376.06534098
2017-10-03 00:24:42	1371.66030531
2017-10-03 00:24:43	1407.63567077
2017-10-03 00:24:44	1365.61153702
2017-10-03 00:24:46	1373.98550362
2017-10-03 00:24:47	1407.07001435
2017-10-03 00:24:48	1401.97507783
2017-10-03 00:24:49	1435.30135289
2017-10-03 00:24:50	1440.28001724
2017-10-03 00:24:51	1414.94855915
2017-10-03 00:24:52	1389.14009431
2017-10-03 00:24:53	1457.06742507
2017-10-03 00:24:54	1416.00447176
2017-10-03 00:24:55	1356.19490457
2017-10-03 00:24:56	1420.66283635
2017-10-03 00:24:57	1319.02748164
2017-10-03 00:24:58	1409.88315818
2017-10-03 00:24:59	1421.47727997
2017-10-03 00:25:01	1325.5205845
2017-10-03 00:25:02	1339.56987796
2017-10-03 00:25:03	1406.28805021
2017-10-03 00:25:04	1397.31134235
2017-10-03 00:25:05	1414.52468993
2017-10-03 00:25:06	1411.36052365
2017-10-03 00:25:07	1371.67364523
2017-10-03 00:25:08	1387.44395701
2017-10-03 00:25:09	1342.64955078
2017-10-03 00:25:10	1424.25110405
2017-10-03 00:25:11	1453.84928864
2017-10-03 00:25:12	1415.7161368
2017-10-03 00:25:13	1436.43923197
2017-10-03 00:25:15	1362.57813877
2017-10-03 00:25:16	1345.18983155
2017-10-03 00:25:17	1462.98008115
2017-10-03 00:25:18	1377.96121527
2017-10-03 00:25:19	1387.44395701
2017-10-03 00:25:20	1424.35922325
2017-10-03 00:25:21	1410.99446885
2017-10-03 00:25:22	1377.44864362
2017-10-03 00:25:23	1345.24616337
2017-10-03 00:25:24	1345.95808329
2017-10-03 00:25:25	1360.21247713
2017-10-03 00:25:26	1428.60412601
2017-10-03 00:25:27	1405.39757062
2017-10-03 00:25:29	1338.77476402
2017-10-03 00:25:30	1332.36895198
2017-10-03 00:25:31	1333.70711903
2017-10-03 00:25:32	1372.57630667
2017-10-03 00:25:33	1375.43208165
2017-10-03 00:25:34	1369.59191524
2017-10-03 00:25:35	1379.7906172
2017-10-03 00:25:36	1382.10205668
2017-10-03 00:25:37	1387.66885543
2017-10-03 00:25:38	1340.15293838
2017-10-03 00:25:39	1364.68064981
2017-10-03 00:25:40	1413.18635701
2017-10-03 00:25:41	1361.18865756
2017-10-03 00:25:42	1428.28033145
2017-10-03 00:25:43	1443.75155153
2017-10-03 00:25:45	1373.05953559
2017-10-03 00:25:46	1363.55161604
2017-10-03 00:25:47	1411.8635576
2017-10-03 00:25:48	1335.92296868
2017-10-03 00:25:49	1386.31732705
2017-10-03 00:25:50	1451.68869617
2017-10-03 00:25:51	1391.60244499
2017-10-03 00:25:52	1360.26446073
2017-10-03 00:25:53	1311.09106628
2017-10-03 00:25:54	1353.3891660999998
2017-10-03 00:25:55	1348.07799417
2017-10-03 00:25:56	1397.70137173
2017-10-03 00:25:57	1395.5399527999998
2017-10-03 00:25:58	1417.56125692
2017-10-03 00:26:00	1388.11796962
2017-10-03 00:26:01	1374.21945731
2017-10-03 00:26:02	1377.91489109
2017-10-03 00:26:03	1432.15544477
2017-10-03 00:26:04	1391.56438108
2017-10-03 00:26:05	1402.35238101
2017-10-03 00:26:06	1368.70437269
2017-10-03 00:26:07	1377.95238893
2017-10-03 00:26:08	1362.57813869
2017-10-03 00:26:09	1391.14504284
2017-10-03 00:26:10	1344.58188657
2017-10-03 00:26:11	1382.34184528
2017-10-03 00:26:12	1385.24016035
2017-10-03 00:26:14	1375.15235536
2017-10-03 00:26:15	1401.25151352
2017-10-03 00:26:16	1421.98822341
2017-10-03 00:26:17	1358.73332775
2017-10-03 00:26:18	1382.27572352
2017-10-03 00:26:19	1417.23145137
2017-10-03 00:26:20	1364.53194251
2017-10-03 00:26:21	1394.91284583
2017-10-03 00:26:22	1365.1534356
2017-10-03 00:26:23	1380.00529775
2017-10-03 00:26:24	1387.69865092
2017-10-03 00:26:25	1327.25208247
2017-10-03 00:26:26	1429.98374169
2017-10-03 00:26:28	1373.05337617
2017-10-03 00:26:29	1367.0989303
2017-10-03 00:26:30	1365.83237461
2017-10-03 00:26:31	1434.57369023
2017-10-03 00:26:32	1413.13745238
2017-10-03 00:26:33	1364.73235519
2017-10-03 00:26:34	1402.1758219
2017-10-03 00:26:35	1417.68022016
2017-10-03 00:26:36	1378.4026701999999
2017-10-03 00:26:37	1389.77135607
2017-10-03 00:26:38	1412.66102096
2017-10-03 00:26:39	1374.91912929
2017-10-03 00:26:40	1391.18738832
2017-10-03 00:26:42	1326.57128732
2017-10-03 00:26:43	1396.99205213
2017-10-03 00:26:44	1312.28706769
2017-10-03 00:26:45	1406.89071426
2017-10-03 00:26:46	1414.42984782
2017-10-03 00:26:47	1385.24143375
2017-10-03 00:26:48	1388.44250174
2017-10-03 00:26:49	1392.71129261
2017-10-03 00:26:50	1369.62848827
2017-10-03 00:26:51	1320.14924399
2017-10-03 00:26:52	1367.94453081
2017-10-03 00:26:53	1370.0566407
2017-10-03 00:26:54	1421.51543431
2017-10-03 00:26:55	1338.33409272
2017-10-03 00:26:57	1346.96185264
2017-10-03 00:26:58	1401.79897535
2017-10-03 00:26:59	1391.34330824
2017-10-03 00:27:00	1383.01063083
2017-10-03 00:27:01	1415.62068022
2017-10-03 00:27:02	1386.29030389
2017-10-03 00:27:03	1420.23520621
2017-10-03 00:27:04	1396.13099456
2017-10-03 00:27:05	1450.74471257
2017-10-03 00:27:06	1352.10538044
2017-10-03 00:27:07	1383.52623027
2017-10-03 00:27:08	1402.41084212
2017-10-03 00:27:09	1376.0653409000001
2017-10-03 00:27:10	1358.00948158
2017-10-03 00:27:11	1398.19128788
2017-10-03 00:27:13	1350.65722131
2017-10-03 00:27:14	1403.34267649
2017-10-03 00:27:15	1352.86334412
2017-10-03 00:27:16	1391.26939274
2017-10-03 00:27:17	1370.74933677
2017-10-03 00:27:18	1364.49769543
2017-10-03 00:27:19	1420.66067656
2017-10-03 00:27:20	1380.24816636
2017-10-03 00:27:21	1453.59643588
2017-10-03 00:27:22	1329.77332027
2017-10-03 00:27:23	1410.22633463
2017-10-03 00:27:24	1370.03744833
2017-10-03 00:27:25	1336.90211404
2017-10-03 00:27:27	1374.44822944
2017-10-03 00:27:28	1410.78192864
2017-10-03 00:27:29	1388.1179697
2017-10-03 00:27:30	1457.06742499
2017-10-03 00:27:31	1297.18966914
2017-10-03 00:27:32	1377.45764641
2017-10-03 00:27:33	1371.89638645
2017-10-03 00:27:34	1368.28144239
2017-10-03 00:27:35	1382.03543002
2017-10-03 00:27:36	1374.68264956
2017-10-03 00:27:37	1386.39596695
2017-10-03 00:27:38	1391.0698437
2017-10-03 00:27:39	1393.68921585
2017-10-03 00:27:41	1422.03942333
2017-10-03 00:27:42	1393.7185170999999
2017-10-03 00:27:43	1410.35750986
2017-10-03 00:27:44	1355.6840505999999
2017-10-03 00:27:45	1399.17541924
2017-10-03 00:27:46	1402.17582198
2017-10-03 00:27:47	1348.13908333
2017-10-03 00:27:48	1365.95228615
2017-10-03 00:27:49	1334.96960783
2017-10-03 00:27:50	1428.6263054
2017-10-03 00:27:51	1412.08385966
2017-10-03 00:27:52	1382.88127712
2017-10-03 00:27:53	1403.56040526
2017-10-03 00:27:55	1407.01159238
2017-10-03 00:27:56	1430.45293961
2017-10-03 00:27:57	1345.92747943
2017-10-03 00:27:58	1461.41446634
2017-10-03 00:27:59	1396.58298259
2017-10-03 00:28:00	1369.349925
2017-10-03 00:28:01	1392.51793978
2017-10-03 00:28:02	1371.89414529
2017-10-03 00:28:03	1434.32617187
2017-10-03 00:28:04	1377.40668894
2017-10-03 00:28:05	1410.73813192
2017-10-03 00:28:06	1378.47671721
2017-10-03 00:28:07	1347.3097948
2017-10-03 00:28:09	1373.52332352
2017-10-03 00:28:10	1397.50478516
2017-10-03 00:28:11	1401.63939761
2017-10-03 00:28:12	1395.62147026
2017-10-03 00:28:13	1405.31365217
2017-10-03 00:28:14	1339.25470385
2017-10-03 00:28:15	1367.61513829
2017-10-03 00:28:16	1394.49940046
2017-10-03 00:28:17	1416.63840381
2017-10-03 00:28:18	1371.39166813
2017-10-03 00:28:19	1383.04034884
2017-10-03 00:28:20	1355.77200384
2017-10-03 00:28:21	1347.96299998
2017-10-03 00:28:22	1333.52568655
2017-10-03 00:28:24	1399.34312752
2017-10-03 00:28:25	1380.22017006
2017-10-03 00:28:26	1473.50592119
2017-10-03 00:28:27	1427.91193017
2017-10-03 00:28:28	1319.95384339
2017-10-03 00:28:29	1402.64677335
2017-10-03 00:28:30	1369.48494421
2017-10-03 00:28:31	1447.36904586
2017-10-03 00:28:32	1363.68749881
2017-10-03 00:28:33	1351.31470293
2017-10-03 00:28:34	1336.6503783
2017-10-03 00:28:35	1410.76641523
2017-10-03 00:28:36	1357.96334777
2017-10-03 00:28:38	1379.12746147
2017-10-03 00:28:39	1302.47386719
2017-10-03 00:28:40	1429.74024258
2017-10-03 00:28:41	1317.76952302
2017-10-03 00:28:42	1385.96179204
2017-10-03 00:28:43	1304.62726113
2017-10-03 00:28:44	1403.55909803
2017-10-03 00:28:45	1407.14816423
2017-10-03 00:28:46	1413.77019575
2017-10-03 00:28:47	1377.50704953
2017-10-03 00:28:48	1455.94051198
2017-10-03 00:28:49	1426.42099186
2017-10-03 00:28:51	1374.67711717
2017-10-03 00:28:52	1364.8656618
2017-10-03 00:28:53	1379.2485525999998
2017-10-03 00:28:54	1413.47999539
2017-10-03 00:28:55	1355.6229441
2017-10-03 00:28:56	1377.19533574
2017-10-03 00:28:57	1403.16944776
2017-10-03 00:28:58	1365.39137187
2017-10-03 00:28:59	1371.89861867
2017-10-03 00:29:00	1406.2205781
2017-10-03 00:29:01	1373.96693286
2017-10-03 00:29:02	1399.66449495
2017-10-03 00:29:04	1384.72359034
2017-10-03 00:29:05	1418.1889209
2017-10-03 00:29:06	1363.0055965
2017-10-03 00:29:07	1416.81033357
2017-10-03 00:29:08	1427.09094305
2017-10-03 00:29:09	1420.5659203
2017-10-03 00:29:10	1409.8831581
2017-10-03 00:29:11	1425.95427415
2017-10-03 00:29:12	1439.16233716
2017-10-03 00:29:13	1417.86021034
2017-10-03 00:29:14	1416.66720504
2017-10-03 00:29:15	1409.45321501
2017-10-03 00:29:16	1352.3101807
2017-10-03 00:29:17	1361.93426188
2017-10-03 00:29:19	1405.4430152
2017-10-03 00:29:20	1394.42545675
2017-10-03 00:29:21	1415.6206803
2017-10-03 00:29:22	1370.05196014
2017-10-03 00:29:23	1379.25968097
2017-10-03 00:29:24	1438.81816148
2017-10-03 00:29:25	1364.46063375
2017-10-03 00:29:26	1373.52948466
2017-10-03 00:29:27	1440.79959753
2017-10-03 00:29:28	1366.43047479
2017-10-03 00:29:29	1406.89071434
2017-10-03 00:29:30	1370.51669033
2017-10-03 00:29:31	1399.1035127999999
2017-10-03 00:29:32	1393.5381534000003
2017-10-03 00:29:34	1295.45321865
2017-10-03 00:29:35	1346.77028801
2017-10-03 00:29:36	1366.58283974
2017-10-03 00:29:37	1346.99379282
2017-10-03 00:29:38	1349.24686316
2017-10-03 00:29:39	1326.28697073
2017-10-03 00:29:40	1391.82455974
2017-10-03 00:29:41	1375.43077325
2017-10-03 00:29:42	1397.33412791
2017-10-03 00:29:43	1386.12524752
2017-10-03 00:29:44	1403.49486264
2017-10-03 00:29:45	1413.41338424
2017-10-03 00:29:46	1404.24669711
2017-10-03 00:29:47	1392.59304447
2017-10-03 00:29:49	1423.9418172
2017-10-03 00:29:50	1418.57939538
2017-10-03 00:29:51	1430.31001443
2017-10-03 00:29:52	1408.78484517
2017-10-03 00:29:53	1426.11920567
2017-10-03 00:29:54	1374.68479381
2017-10-03 00:29:55	1407.55262856
2017-10-03 00:29:56	1443.77123302
2017-10-03 00:29:57	1468.36748698
2017-10-03 00:29:58	1365.42340622
2017-10-03 00:29:59	1383.52479692
2017-10-03 00:30:00	1292.07551629
2017-10-03 00:30:01	1369.23561348
2017-10-03 00:30:02	1397.21244967
2017-10-03 00:30:04	1399.13320193
2017-10-03 00:30:05	1392.36450199
2017-10-03 00:30:06	1379.71748643
2017-10-03 00:30:07	1356.40683448
2017-10-03 00:30:08	1377.46540804
2017-10-03 00:30:09	1388.72634349
2017-10-03 00:30:10	1326.95923398
2017-10-03 00:30:11	1382.08492091
2017-10-03 00:30:12	1368.21986668
2017-10-03 00:30:13	1402.13437046
2017-10-03 00:30:14	1384.65978853
2017-10-03 00:30:15	1401.84376537
2017-10-03 00:30:16	1392.2455052999999
2017-10-03 00:30:17	1441.01340103
2017-10-03 00:30:19	1415.70702375
2017-10-03 00:30:20	1399.23644313
2017-10-03 00:30:21	1414.90589488
2017-10-03 00:30:22	1432.22954441
2017-10-03 00:30:23	1371.86469971
2017-10-03 00:30:24	1496.48944546
2017-10-03 00:30:25	1382.80863373
2017-10-03 00:30:26	1401.95904355
2017-10-03 00:30:27	1410.85720014
2017-10-03 00:30:28	1451.13000029
2017-10-03 00:30:29	1390.63913888
2017-10-03 00:30:30	1431.20166704
2017-10-03 00:30:31	1365.5317956
2017-10-03 00:30:33	1398.8630322000001
2017-10-03 00:30:34	1431.5347456
2017-10-03 00:30:35	1351.64822887
2017-10-03 00:30:36	1381.4194898
2017-10-03 00:30:37	1440.84431832
2017-10-03 00:30:38	1383.29839401
2017-10-03 00:30:39	1373.98952191
2017-10-03 00:30:40	1415.49643951
2017-10-03 00:30:41	1413.9124039
2017-10-03 00:30:42	1367.81041671
2017-10-03 00:30:43	1317.60388641
2017-10-03 00:30:44	1417.10935795
2017-10-03 00:30:45	1446.49676274
2017-10-03 00:30:46	1461.43129284
2017-10-03 00:30:47	1404.92561332
2017-10-03 00:30:49	1381.41948988
2017-10-03 00:30:50	1335.97499746
2017-10-03 00:30:51	1350.94922966
2017-10-03 00:30:52	1383.94734746
2017-10-03 00:30:53	1396.06258304
2017-10-03 00:30:54	1307.10089295
2017-10-03 00:30:55	1345.17034055
2017-10-03 00:30:56	1350.1241707000001
2017-10-03 00:30:57	1365.89281486
2017-10-03 00:30:58	1411.49665883
2017-10-03 00:30:59	1376.65124207
2017-10-03 00:31:00	1397.13287349
2017-10-03 00:31:01	1443.57017698
2017-10-03 00:31:03	1409.43086242
2017-10-03 00:31:04	1354.88728527
2017-10-03 00:31:05	1430.04546932
2017-10-03 00:31:06	1399.21202766
2017-10-03 00:31:07	1350.99493574
2017-10-03 00:31:08	1348.76061211
2017-10-03 00:31:09	1371.20415645
2017-10-03 00:31:10	1379.56149452
2017-10-03 00:31:11	1378.55860474
2017-10-03 00:31:12	1387.02194285
2017-10-03 00:31:13	1383.36139424
2017-10-03 00:31:14	1436.64523531
2017-10-03 00:31:15	1396.16714386
2017-10-03 00:31:16	1408.50421484
2017-10-03 00:31:18	1395.17815998
2017-10-03 00:31:19	1410.7034263
2017-10-03 00:31:20	1386.30238613
2017-10-03 00:31:21	1456.08481055
2017-10-03 00:31:22	1363.9873836
2017-10-03 00:31:23	1346.83921713
2017-10-03 00:31:24	1260.33714252
2017-10-03 00:31:25	1392.19845973
2017-10-03 00:31:26	1389.4918865999998
2017-10-03 00:31:27	1400.87185963
2017-10-03 00:31:28	1352.02118844
2017-10-03 00:31:29	1365.77939568
2017-10-03 00:31:30	1442.36082263
2017-10-03 00:31:31	1391.15618164
2017-10-03 00:31:33	1451.38950969
2017-10-03 00:31:34	1417.29337511
2017-10-03 00:31:35	1444.15932656
2017-10-03 00:31:36	1426.32514261
2017-10-03 00:31:37	1393.04941661
2017-10-03 00:31:38	1462.74937876
2017-10-03 00:31:39	1399.09059111
2017-10-03 00:31:40	1374.22437137
2017-10-03 00:31:41	1383.98077108
2017-10-03 00:31:42	1365.43869569
2017-10-03 00:31:43	1370.60766293
2017-10-03 00:31:44	1400.99158648
2017-10-03 00:31:46	1460.21987452
2017-10-03 00:31:47	1370.51669041
2017-10-03 00:31:48	1382.10333863
2017-10-03 00:31:49	1374.66285091
2017-10-03 00:31:50	1413.85279059
2017-10-03 00:31:51	1391.89981293
2017-10-03 00:31:52	1403.86967646
2017-10-03 00:31:53	1419.1364094
2017-10-03 00:31:54	1401.84247591
2017-10-03 00:31:55	1382.10808658
2017-10-03 00:31:56	1339.72567522
2017-10-03 00:31:57	1454.42912726
2017-10-03 00:31:58	1444.05538268
2017-10-03 00:31:59	1303.39780349
2017-10-03 00:32:00	1420.25240076
2017-10-03 00:32:02	1340.9238873
2017-10-03 00:32:03	1404.41980251
2017-10-03 00:32:04	1402.48971814
2017-10-03 00:32:05	1387.13535785
2017-10-03 00:32:06	1328.34043676
2017-10-03 00:32:07	1445.95458219
2017-10-03 00:32:08	1336.32650631
2017-10-03 00:32:09	1377.71178832
2017-10-03 00:32:10	1388.14864608
2017-10-03 00:32:11	1325.06892241
2017-10-03 00:32:12	1284.24976006
2017-10-03 00:32:13	1408.13818534
2017-10-03 00:32:15	1412.82767501
2017-10-03 00:32:16	1318.13628938
2017-10-03 00:32:17	1384.16244289
2017-10-03 00:32:18	1411.07144083
2017-10-03 00:32:19	1428.57407215
2017-10-03 00:32:20	1378.59966404
2017-10-03 00:32:21	1378.78502124
2017-10-03 00:32:22	1384.11875774
2017-10-03 00:32:23	1390.34741169
2017-10-03 00:32:24	1369.58501943
2017-10-03 00:32:25	1351.68692531
2017-10-03 00:32:26	1330.47177809
2017-10-03 00:32:27	1378.36165814
2017-10-03 00:32:29	1387.47808128
2017-10-03 00:32:30	1401.52482937
2017-10-03 00:32:31	1428.86341779
2017-10-03 00:32:32	1394.95379039
2017-10-03 00:32:33	1333.57810803
2017-10-03 00:32:34	1406.28805013
2017-10-03 00:32:35	1436.43074355
2017-10-03 00:32:36	1387.33497427
2017-10-03 00:32:37	1393.04941661
2017-10-03 00:32:38	1406.13817983
2017-10-03 00:32:39	1366.33437436
2017-10-03 00:32:40	1478.18017128
2017-10-03 00:32:41	1400.43674323
2017-10-03 00:32:42	1365.70849091
2017-10-03 00:32:44	1355.21937898
2017-10-03 00:32:45	1373.75532472
2017-10-03 00:32:46	1425.07842092
2017-10-03 00:32:47	1398.85099032
2017-10-03 00:32:48	1362.33551939
2017-10-03 00:32:49	1382.63356192
2017-10-03 00:32:50	1384.47841633
2017-10-03 00:32:51	1358.06463899
2017-10-03 00:32:52	1377.91489109
2017-10-03 00:32:53	1393.23307988
2017-10-03 00:32:54	1443.76969936
2017-10-03 00:32:55	1398.79988903
2017-10-03 00:32:56	1344.44868302
2017-10-03 00:32:57	1407.6288558
2017-10-03 00:32:58	1379.53623159
2017-10-03 00:33:00	1330.91909366
2017-10-03 00:33:01	1408.93050879
2017-10-03 00:33:02	1321.91377566
2017-10-03 00:33:03	1389.81460448
2017-10-03 00:33:04	1384.13991728
2017-10-03 00:33:05	1394.82543845
2017-10-03 00:33:06	1354.99849027
2017-10-03 00:33:07	1410.484314
2017-10-03 00:33:08	1348.00446184
2017-10-03 00:33:09	1418.75846258
2017-10-03 00:33:10	1389.10727761
2017-10-03 00:33:11	1501.92886599
2017-10-03 00:33:12	1412.7161451
2017-10-03 00:33:14	1358.10932048
2017-10-03 00:33:15	1436.55970006
2017-10-03 00:33:16	1376.9969234999999
2017-10-03 00:33:17	1424.35989697
2017-10-03 00:33:18	1369.34252049
2017-10-03 00:33:19	1406.86576421
2017-10-03 00:33:20	1393.49645919
2017-10-03 00:33:21	1385.56236599
2017-10-03 00:33:22	1382.41073835
2017-10-03 00:33:23	1383.52479692
2017-10-03 00:33:24	1395.79646244
2017-10-03 00:33:25	1384.11234739
2017-10-03 00:33:26	1473.72859004
2017-10-03 00:33:27	1391.37386271
2017-10-03 00:33:29	1310.53252844
2017-10-03 00:33:30	1370.28380884
2017-10-03 00:33:31	1402.31555755
2017-10-03 00:33:32	1373.29118359
2017-10-03 00:33:33	1383.09936511
2017-10-03 00:33:34	1388.40196141
2017-10-03 00:33:35	1366.54242431
2017-10-03 00:33:36	1375.61958757
2017-10-03 00:33:37	1412.84495348
2017-10-03 00:33:38	1368.1895467
2017-10-03 00:33:39	1397.11583473
2017-10-03 00:33:40	1427.52132281
2017-10-03 00:33:42	1410.00461948
2017-10-03 00:33:43	1413.62272954
2017-10-03 00:33:44	1442.16577881
2017-10-03 00:33:45	1388.54980465
2017-10-03 00:33:46	1391.14504284
2017-10-03 00:33:47	1389.01219223
2017-10-03 00:33:48	1355.6489241
2017-10-03 00:33:49	1416.32036855
2017-10-03 00:33:50	1369.62173487
2017-10-03 00:33:51	1368.45296621
2017-10-03 00:33:52	1375.83526249
2017-10-03 00:33:53	1451.79199363
2017-10-03 00:33:54	1397.13287357
2017-10-03 00:33:55	1356.58130211
2017-10-03 00:33:57	1368.15757896
2017-10-03 00:33:58	1359.33531196
2017-10-03 00:33:59	1367.96498307
2017-10-03 00:34:00	1359.72287554
2017-10-03 00:34:01	1387.79633353
2017-10-03 00:34:02	1354.28613258
2017-10-03 00:34:03	1399.71339203
2017-10-03 00:34:04	1359.26171823
2017-10-03 00:34:05	1377.71178832
2017-10-03 00:34:06	1403.90232506
2017-10-03 00:34:07	1411.36052365
2017-10-03 00:34:08	1443.37794854
2017-10-03 00:34:09	1390.59554702
2017-10-03 00:34:10	1414.60480305
2017-10-03 00:34:11	1368.63945517
2017-10-03 00:34:13	1433.04126589
2017-10-03 00:34:14	1363.30837102
2017-10-03 00:34:15	1330.82722203
2017-10-03 00:34:16	1374.44950243
2017-10-03 00:34:17	1391.34202018
2017-10-03 00:34:18	1355.47993244
2017-10-03 00:34:19	1407.43142371
2017-10-03 00:34:20	1350.51859723
2017-10-03 00:34:21	1377.10571293
2017-10-03 00:34:22	1339.54206485
2017-10-03 00:34:23	1383.21654176
2017-10-03 00:34:24	1319.79277278
2017-10-03 00:34:25	1354.72039744
2017-10-03 00:34:27	1356.88471098
2017-10-03 00:34:28	1399.01762818
2017-10-03 00:34:29	1355.20334084
2017-10-03 00:34:30	1368.64829727
2017-10-03 00:34:31	1393.8570465
2017-10-03 00:34:32	1358.46508954
2017-10-03 00:34:33	1402.05972977
2017-10-03 00:34:34	1424.46071026
2017-10-03 00:34:35	1384.38831675
2017-10-03 00:34:36	1350.07003259
2017-10-03 00:34:37	1449.27934287
2017-10-03 00:34:38	1331.0822154999998
2017-10-03 00:34:39	1398.31211242
2017-10-03 00:34:41	1344.99375066
2017-10-03 00:34:42	1341.22390634
2017-10-03 00:34:43	1450.01033736
2017-10-03 00:34:44	1435.27488772
2017-10-03 00:34:45	1387.89223949
2017-10-03 00:34:46	1363.7497626
2017-10-03 00:34:47	1369.58501943
2017-10-03 00:34:48	1333.36428425
2017-10-03 00:34:49	1389.07588387
2017-10-03 00:34:50	1413.1361429
2017-10-03 00:34:51	1294.87492261
2017-10-03 00:34:52	1359.19117786
2017-10-03 00:34:54	1361.5306704000002
2017-10-03 00:34:55	1394.11914996
2017-10-03 00:34:56	1356.57494592
2017-10-03 00:34:57	1414.04376713
2017-10-03 00:34:58	1376.14025424
2017-10-03 00:34:59	1305.04219987
2017-10-03 00:35:00	1349.34569287
2017-10-03 00:35:01	1383.02964195
2017-10-03 00:35:02	1404.0545864
2017-10-03 00:35:03	1352.82115315
2017-10-03 00:35:04	1312.36371697
2017-10-03 00:35:05	1467.35143063
2017-10-03 00:35:06	1386.41069434
2017-10-03 00:35:08	1374.21097774
2017-10-03 00:35:09	1370.52793874
2017-10-03 00:35:10	1361.41012647
2017-10-03 00:35:11	1377.93356388
2017-10-03 00:35:12	1370.05664078
2017-10-03 00:35:13	1393.33838967
2017-10-03 00:35:14	1375.59571502
2017-10-03 00:35:15	1371.88479544
2017-10-03 00:35:16	1334.77019643
2017-10-03 00:35:17	1396.20266538
2017-10-03 00:35:18	1371.65757678
2017-10-03 00:35:19	1389.77281912
2017-10-03 00:35:20	1364.60986617
2017-10-03 00:35:22	1397.04619292
2017-10-03 00:35:23	1388.54980472
2017-10-03 00:35:24	1426.37595768
2017-10-03 00:35:25	1392.45158273
2017-10-03 00:35:26	1388.85455662
2017-10-03 00:35:27	1369.11713284
2017-10-03 00:35:28	1457.44554923
2017-10-03 00:35:29	1395.30916528
2017-10-03 00:35:30	1398.74899444
2017-10-03 00:35:31	1395.08875684
2017-10-03 00:35:32	1420.07665477
2017-10-03 00:35:33	1415.36633526
2017-10-03 00:35:34	1394.95367735
2017-10-03 00:35:35	1407.13077858
2017-10-03 00:35:37	1363.84538047
2017-10-03 00:35:38	1362.64501244
2017-10-03 00:35:39	1405.87305552
2017-10-03 00:35:40	1415.91608285
2017-10-03 00:35:41	1393.65233908
2017-10-03 00:35:42	1390.7803668
2017-10-03 00:35:43	1420.96473784
2017-10-03 00:35:44	1381.85765386
2017-10-03 00:35:45	1404.30325914
2017-10-03 00:35:46	1403.86967646
[truncated: 998,000+ more rows]
