# Supplementary material for: Spatial-temporal modeling of background radiation using mobile sensor networks
Source: PLoS One. 2018 Oct 19;13(10):e0205092. doi: 10.1371/journal.pone.0205092 (PMC6195270; doi:10.1371/journal.pone.0205092)
Supplement: S2 Table — The local_time column is in the time zone of Central Time (CT), United States. Radiation measurements are in the unit of cps (counts per second). (CSV) [file pone.0205092.s002.csv]

local_time	event_rate
2017-10-03 00:00:02	1664.9269142627954
2017-10-03 00:00:03	1639.507090247142
2017-10-03 00:00:04	1650.989907384751
2017-10-03 00:00:05	1685.715729570829
2017-10-03 00:00:06	1681.3284625257036
2017-10-03 00:00:07	1657.2369576605072
2017-10-03 00:00:08	1685.825221939673
2017-10-03 00:00:09	1778.0831939534692
2017-10-03 00:00:11	1644.2399417740364
2017-10-03 00:00:12	1712.32903576759
2017-10-03 00:00:13	1674.494813455579
2017-10-03 00:00:14	1713.0788189613813
2017-10-03 00:00:15	1658.6749114072522
2017-10-03 00:00:16	1662.2110128489694
2017-10-03 00:00:17	1637.7465661373308
2017-10-03 00:00:18	1647.8970712862133
2017-10-03 00:00:20	1748.1658708377502
2017-10-03 00:00:21	1677.2145108079742
2017-10-03 00:00:22	1684.8813261226962
2017-10-03 00:00:23	1640.3220046761885
2017-10-03 00:00:24	1604.4348514491421
2017-10-03 00:00:25	1646.1326541836604
2017-10-03 00:00:26	1690.6509577589661
2017-10-03 00:00:28	1703.7489869923575
2017-10-03 00:00:29	1723.7194101721002
2017-10-03 00:00:30	1676.3837734477427
2017-10-03 00:00:31	1682.160543171763
2017-10-03 00:00:32	1658.4294123937057
2017-10-03 00:00:33	1713.0788189507277
2017-10-03 00:00:34	1646.525756842475
2017-10-03 00:00:35	1629.226588544999
2017-10-03 00:00:37	1705.6345873326504
2017-10-03 00:00:38	1703.7489869923575
2017-10-03 00:00:39	1689.6002584014104
2017-10-03 00:00:40	1673.6656479106623
2017-10-03 00:00:41	1685.825221939673
2017-10-03 00:00:42	1716.0017114188647
2017-10-03 00:00:43	1594.940431939487
2017-10-03 00:00:44	1618.663970724861
2017-10-03 00:00:46	1651.9354060177893
2017-10-03 00:00:47	1593.8358984112533
2017-10-03 00:00:48	1727.6899005125445
2017-10-03 00:00:49	1649.790229686597
2017-10-03 00:00:50	1711.528401234145
2017-10-03 00:00:51	1667.763372167569
2017-10-03 00:00:52	1691.5940650406474
2017-10-03 00:00:53	1719.7700555969375
2017-10-03 00:00:55	1645.0568792638355
2017-10-03 00:00:56	1725.5111185450126
2017-10-03 00:00:57	1699.9771594957829
2017-10-03 00:00:58	1733.8943314108394
2017-10-03 00:00:59	1692.7490995552025
2017-10-03 00:01:00	1597.483644420399
2017-10-03 00:01:01	1713.1749255375337
2017-10-03 00:01:03	1640.4537834566254
2017-10-03 00:01:04	1695.365956461166
2017-10-03 00:01:05	1716.943872570736
2017-10-03 00:01:06	1632.0671547364486
2017-10-03 00:01:07	1623.5437754923548
2017-10-03 00:01:08	1613.1192889256288
2017-10-03 00:01:09	1642.3469852340827
2017-10-03 00:01:10	1744.3261565829603
2017-10-03 00:01:12	1706.5773096365554
2017-10-03 00:01:13	1679.441911946897
2017-10-03 00:01:14	1661.1441577202497
2017-10-03 00:01:15	1684.9911741489268
2017-10-03 00:01:16	1699.1369943752552
2017-10-03 00:01:17	1687.7128492464317
2017-10-03 00:01:18	1732.9530516880532
2017-10-03 00:01:19	1674.4948134662568
2017-10-03 00:01:21	1673.6656327365029
2017-10-03 00:01:22	1668.8265726113837
2017-10-03 00:01:23	1677.3281690177428
2017-10-03 00:01:24	1786.5341093091222
2017-10-03 00:01:25	1628.1419160040052
2017-10-03 00:01:26	1623.5437902785932
2017-10-03 00:01:27	1663.1562667335684
2017-10-03 00:01:29	1675.553794894469
2017-10-03 00:01:30	1657.4838653506579
2017-10-03 00:01:31	1674.3797653609672
2017-10-03 00:01:32	1705.7342840503832
2017-10-03 00:01:33	1648.1530361751265
2017-10-03 00:01:34	1686.769062933894
2017-10-03 00:01:35	1712.2325623053803
2017-10-03 00:01:36	1679.3294143419441
2017-10-03 00:01:38	1635.7196986351305
2017-10-03 00:01:39	1682.993369445518
2017-10-03 00:01:40	1660.5639733139506
2017-10-03 00:01:41	1689.6002584014104
2017-10-03 00:01:42	1689.6002584014104
2017-10-03 00:01:43	1707.5199802212815
2017-10-03 00:01:44	1642.3469852340827
2017-10-03 00:01:45	1735.7767481238177
2017-10-03 00:01:47	1681.1051917951304
2017-10-03 00:01:48	1603.4857131154715
2017-10-03 00:01:49	1669.7714220098455
2017-10-03 00:01:50	1644.2399417740364
2017-10-03 00:01:51	1667.999844427727
2017-10-03 00:01:52	1692.6431528092432
2017-10-03 00:01:53	1627.866105897308
2017-10-03 00:01:55	1640.5854337874264
2017-10-03 00:01:56	1693.374426716977
2017-10-03 00:01:57	1682.0493083138454
2017-10-03 00:01:58	1658.3064758772207
2017-10-03 00:01:59	1637.7465661373308
2017-10-03 00:02:00	1706.5773096365554
2017-10-03 00:02:01	1757.4112121867827
2017-10-03 00:02:02	1674.4948134662568
2017-10-03 00:02:04	1700.9201950772685
2017-10-03 00:02:05	1659.3749005336078
2017-10-03 00:02:06	1593.3506391504475
2017-10-03 00:02:07	1688.4402810412162
2017-10-03 00:02:08	1666.936701608617
2017-10-03 00:02:09	1691.5940497233587
2017-10-03 00:02:10	1635.7196986351305
2017-10-03 00:02:11	1714.1172380380094
2017-10-03 00:02:13	1612.0255595164224
2017-10-03 00:02:14	1648.8436956776266
2017-10-03 00:02:15	1728.3345764498827
2017-10-03 00:02:16	1740.4819638047763
2017-10-03 00:02:17	1668.8265726113837
2017-10-03 00:02:18	1716.943872570736
2017-10-03 00:02:19	1710.347683081753
2017-10-03 00:02:21	1717.8859835552155
2017-10-03 00:02:22	1691.4874505118446
2017-10-03 00:02:23	1631.1203672546649
2017-10-03 00:02:24	1620.5600739835622
2017-10-03 00:02:25	1657.4838653506579
2017-10-03 00:02:26	1767.8192000829665
2017-10-03 00:02:27	1665.0466000290983
2017-10-03 00:02:28	1732.098530617976
2017-10-03 00:02:30	1702.8061086844841
2017-10-03 00:02:31	1621.649008341848
2017-10-03 00:02:32	1663.9813124860245
2017-10-03 00:02:33	1692.4309655320378
2017-10-03 00:02:34	1763.0510790577534
2017-10-03 00:02:35	1720.6196089248285
2017-10-03 00:02:36	1773.4534792642569
2017-10-03 00:02:38	1655.716803679354
2017-10-03 00:02:39	1658.3064758772207
2017-10-03 00:02:40	1703.7489869923575
2017-10-03 00:02:41	1634.9071410583788
2017-10-03 00:02:42	1680.2731795107409
2017-10-03 00:02:43	1644.2399417633376
2017-10-03 00:02:44	1662.2110128489694
2017-10-03 00:02:45	1655.964845542231
2017-10-03 00:02:47	1780.837436689967
2017-10-03 00:02:48	1671.6609492635569
2017-10-03 00:02:49	1666.936701608617
2017-10-03 00:02:50	1725.4210823548547
2017-10-03 00:02:51	1686.877986764016
2017-10-03 00:02:52	1738.6836135776687
2017-10-03 00:02:53	1721.5619807678293
2017-10-03 00:02:54	1675.4393216442718
2017-10-03 00:02:56	1752.7101116329693
2017-10-03 00:02:57	1699.9771594851209
2017-10-03 00:02:58	1672.605627411632
2017-10-03 00:02:59	1696.433350914186
2017-10-03 00:03:00	1680.8814860922125
2017-10-03 00:03:01	1711.2901482004775
2017-10-03 00:03:02	1652.755241479729
2017-10-03 00:03:03	1661.3871100883239
2017-10-03 00:03:05	1641.4004150719147
2017-10-03 00:03:06	1729.187453683814
2017-10-03 00:03:07	1712.2325623053803
2017-10-03 00:03:08	1776.2047654137957
2017-10-03 00:03:09	1751.7697576686116
2017-10-03 00:03:10	1720.7120169256725
2017-10-03 00:03:11	1682.993369445518
2017-10-03 00:03:13	1656.5382592527062
2017-10-03 00:03:14	1762.111210207817
2017-10-03 00:03:15	1592.2462857911094
2017-10-03 00:03:16	1728.2459337044436
2017-10-03 00:03:17	1677.3281690177428
2017-10-03 00:03:18	1670.7162141766519
2017-10-03 00:03:19	1634.7726953386023
2017-10-03 00:03:20	1669.7714220098455
2017-10-03 00:03:22	1634.7726953278957
2017-10-03 00:03:23	1665.991679711488
2017-10-03 00:03:24	1664.2214953881135
2017-10-03 00:03:25	1637.4803409686724
2017-10-03 00:03:26	1695.365956461166
2017-10-03 00:03:27	1679.2167920216132
2017-10-03 00:03:28	1681.1051917951304
2017-10-03 00:03:29	1630.0367394144616
2017-10-03 00:03:31	1663.9813124753396
2017-10-03 00:03:32	1649.9173511690074
2017-10-03 00:03:33	1663.1562667335684
2017-10-03 00:03:34	1656.5382592527062
2017-10-03 00:03:35	1686.877986764016
2017-10-03 00:03:36	1617.7158219131425
2017-10-03 00:03:37	1623.4037450329788
2017-10-03 00:03:39	1702.1674870293439
2017-10-03 00:03:40	1678.9912182501948
2017-10-03 00:03:41	1687.6042971488025
2017-10-03 00:03:42	1681.2168738284956
2017-10-03 00:03:43	1683.9373753312211
2017-10-03 00:03:44	1673.550248761949
2017-10-03 00:03:45	1660.3203298900603
2017-10-03 00:03:46	1666.110785325993
2017-10-03 00:03:48	1639.6392062701102
2017-10-03 00:03:49	1797.797008478556
2017-10-03 00:03:50	1674.609734445926
2017-10-03 00:03:51	1711.2901482004775
2017-10-03 00:03:52	1741.5872576445677
2017-10-03 00:03:53	1693.162735484384
2017-10-03 00:03:54	1680.9934010214547
2017-10-03 00:03:55	1656.5382592527062
2017-10-03 00:03:57	1735.7767481238177
2017-10-03 00:03:58	1744.2452959637944
2017-10-03 00:03:59	1640.4537834566254
2017-10-03 00:04:00	1672.721474442309
2017-10-03 00:04:01	1699.9771594957829
2017-10-03 00:04:02	1676.2696672182187
2017-10-03 00:04:03	1640.5854188690005
2017-10-03 00:04:05	1652.0613512987552
2017-10-03 00:04:06	1676.4977686632556
2017-10-03 00:04:07	1658.4294123937057
2017-10-03 00:04:08	1738.6000184353134
2017-10-03 00:04:09	1740.5646576640277
2017-10-03 00:04:10	1732.0117241960934
2017-10-03 00:04:11	1673.550248761949
2017-10-03 00:04:12	1722.5957909149
2017-10-03 00:04:14	1634.7726953386023
2017-10-03 00:04:15	1646.1326541836604
2017-10-03 00:04:16	1641.7935710543663
2017-10-03 00:04:17	1654.6468693278032
2017-10-03 00:04:18	1731.1576298436628
2017-10-03 00:04:19	1705.6345873326504
2017-10-03 00:04:20	1684.8813261226962
2017-10-03 00:04:21	1606.629701722151
2017-10-03 00:04:23	1694.3178342183985
2017-10-03 00:04:24	1649.9173511690074
2017-10-03 00:04:25	1742.3637226011997
2017-10-03 00:04:26	1822.2244980170258
2017-10-03 00:04:27	1675.4393216442718
2017-10-03 00:04:28	1695.2611881560442
2017-10-03 00:04:29	1576.0944365970356
2017-10-03 00:04:31	1669.7714219991644
2017-10-03 00:04:32	1562.947495787997
2017-10-03 00:04:33	1636.5329957303031
2017-10-03 00:04:34	1628.1419160040052
2017-10-03 00:04:35	1655.5925939587785
2017-10-03 00:04:36	1717.8859835552155
2017-10-03 00:04:37	1645.186328423266
2017-10-03 00:04:38	1674.6097496191774
2017-10-03 00:04:40	1682.0493083138454
2017-10-03 00:04:41	1649.0987151177833
2017-10-03 00:04:42	1720.8043507508503
2017-10-03 00:04:43	1631.93131023028
2017-10-03 00:04:44	1648.153051150042
2017-10-03 00:04:45	1666.3486339818
2017-10-03 00:04:46	1651.6831470337177
2017-10-03 00:04:48	1663.1562667335684
2017-10-03 00:04:49	1648.0251236022277
2017-10-03 00:04:50	1687.9296522247041
2017-10-03 00:04:51	1685.934607838553
2017-10-03 00:04:52	1673.550248761949
2017-10-03 00:04:53	1687.7128492464317
2017-10-03 00:04:54	1744.2452959637944
2017-10-03 00:04:55	1732.9530516880532
2017-10-03 00:04:57	1730.1289253297243
2017-10-03 00:04:58	1678.2725084953422
2017-10-03 00:04:59	1647.0789191962904
2017-10-03 00:05:00	1703.7489869923575
2017-10-03 00:05:01	1739.5410145162
2017-10-03 00:05:02	1692.3247093707175
2017-10-03 00:05:03	1633.0138794460067
2017-10-03 00:05:04	1734.8355635161643
2017-10-03 00:05:06	1684.0476855756124
2017-10-03 00:05:07	1622.4559190047519
2017-10-03 00:05:08	1772.5145350392977
2017-10-03 00:05:09	1597.7894692138436
2017-10-03 00:05:10	1636.6666396321068
2017-10-03 00:05:11	1725.4210823548547
2017-10-03 00:05:12	1703.0081687038435
2017-10-03 00:05:14	1663.1562667335684
2017-10-03 00:05:15	1675.3247369055005
2017-10-03 00:05:16	1657.6071463845215
2017-10-03 00:05:17	1631.93131023028
2017-10-03 00:05:18	1724.4793676309278
2017-10-03 00:05:19	1611.0769528828062
2017-10-03 00:05:20	1602.5365076965431
2017-10-03 00:05:21	1615.9630993359244
2017-10-03 00:05:23	1593.1957686706965
2017-10-03 00:05:24	1659.3749005336078
2017-10-03 00:05:25	1744.3261565829603
2017-10-03 00:05:26	1672.3735642815836
2017-10-03 00:05:27	1703.8496052280318
2017-10-03 00:05:28	1667.0553436569382
2017-10-03 00:05:29	1793.1048134289986
2017-10-03 00:05:30	1731.1576142099295
2017-10-03 00:05:32	1676.3837734477427
2017-10-03 00:05:33	1692.4309655320378
2017-10-03 00:05:34	1652.755241479729
2017-10-03 00:05:35	1729.187453683814
2017-10-03 00:05:36	1692.4309655320378
2017-10-03 00:05:37	1630.1735168490816
2017-10-03 00:05:38	1670.9496624801934
2017-10-03 00:05:40	1685.6061458604847
2017-10-03 00:05:41	1716.943872570736
2017-10-03 00:05:42	1610.274873372097
2017-10-03 00:05:43	1666.110770208587
2017-10-03 00:05:44	1726.3627481810354
2017-10-03 00:05:45	1670.7162141766519
2017-10-03 00:05:46	1722.5957909149
2017-10-03 00:05:47	1647.2073118201533
2017-10-03 00:05:49	1677.441716655466
2017-10-03 00:05:50	1579.7350820166869
2017-10-03 00:05:51	1714.212775650265
2017-10-03 00:05:52	1751.7697576686116
2017-10-03 00:05:53	1733.0394148390974
2017-10-03 00:05:54	1655.5925939587785
2017-10-03 00:05:55	1601.5872350405555
2017-10-03 00:05:56	1693.374426716977
2017-10-03 00:05:58	1667.763372167569
2017-10-03 00:05:59	1636.6666396321068
2017-10-03 00:06:00	1648.9712675425444
2017-10-03 00:06:01	1699.1369943752552
2017-10-03 00:06:02	1658.5522291920556
2017-10-03 00:06:03	1651.80933799118
2017-10-03 00:06:04	1727.393467218552
2017-10-03 00:06:06	1691.5940650406474
2017-10-03 00:06:07	1780.900529643263
2017-10-03 00:06:08	1653.8262239398841
2017-10-03 00:06:09	1657.3604641431652
2017-10-03 00:06:10	1635.8536782643414
2017-10-03 00:06:11	1737.5748243897524
2017-10-03 00:06:12	1697.2515815443783
2017-10-03 00:06:13	1683.9373753312211
2017-10-03 00:06:15	1688.6565810183574
2017-10-03 00:06:16	1677.4417014528979
2017-10-03 00:06:17	1677.3281690177428
2017-10-03 00:06:18	1634.229956188727
2017-10-03 00:06:19	1631.6592380644258
2017-10-03 00:06:20	1695.2611881560442
2017-10-03 00:06:21	1657.6071463845215
2017-10-03 00:06:22	1666.110770208587
2017-10-03 00:06:24	1624.3515069384362
2017-10-03 00:06:25	1666.8179590950308
2017-10-03 00:06:26	1678.2725084953422
2017-10-03 00:06:27	1643.4237328537524
2017-10-03 00:06:28	1633.960541502792
2017-10-03 00:06:29	1708.364188699475
2017-10-03 00:06:30	1644.2399417740364
2017-10-03 00:06:32	1734.3265769541472
2017-10-03 00:06:33	1696.4180258935673
2017-10-03 00:06:34	1740.4819638047763
2017-10-03 00:06:35	1696.2044886816514
2017-10-03 00:06:36	1621.6489935750383
2017-10-03 00:06:37	1772.4474118367168
2017-10-03 00:06:38	1784.6564098411661
2017-10-03 00:06:39	1672.7214896173796
2017-10-03 00:06:41	1618.663970724861
2017-10-03 00:06:42	1722.5957909149
2017-10-03 00:06:43	1587.4978381283365
2017-10-03 00:06:44	1700.9201950772685
2017-10-03 00:06:45	1796.9139141339099
2017-10-03 00:06:46	1741.5051019110497
2017-10-03 00:06:47	1670.7162141766519
2017-10-03 00:06:48	1663.0356525570705
2017-10-03 00:06:50	1695.2611881560442
2017-10-03 00:06:51	1726.4523250377058
2017-10-03 00:06:52	1678.2725084953422
2017-10-03 00:06:53	1646.1326541836604
2017-10-03 00:06:54	1730.1289253297243
2017-10-03 00:06:55	1680.2731795107409
2017-10-03 00:06:56	1690.4367010585102
2017-10-03 00:06:58	1720.7120169256725
2017-10-03 00:06:59	1717.792179334364
2017-10-03 00:07:00	1693.374426716977
2017-10-03 00:07:01	1607.2818652527512
2017-10-03 00:07:02	1713.1749255375337
2017-10-03 00:07:03	1715.0594999585305
2017-10-03 00:07:04	1672.605627411632
2017-10-03 00:07:05	1661.144172821168
2017-10-03 00:07:07	1672.605627411632
2017-10-03 00:07:08	1655.468263131793
2017-10-03 00:07:09	1776.2047654137957
2017-10-03 00:07:10	1682.0493083138454
2017-10-03 00:07:11	1647.0789191962904
2017-10-03 00:07:12	1655.4682631424837
2017-10-03 00:07:13	1658.4294123937057
2017-10-03 00:07:14	1649.0987301024402
2017-10-03 00:07:16	1660.1983225298309
2017-10-03 00:07:17	1653.7010852080157
2017-10-03 00:07:18	1687.821311076855
2017-10-03 00:07:19	1690.5438815153261
2017-10-03 00:07:20	1663.1562667335684
2017-10-03 00:07:21	1692.3247093707175
2017-10-03 00:07:22	1702.9071877771012
2017-10-03 00:07:24	1629.8998284398492
2017-10-03 00:07:25	1679.2167920216132
2017-10-03 00:07:26	1720.7120169256725
2017-10-03 00:07:27	1603.4857131154715
2017-10-03 00:07:28	1713.2709387874352
2017-10-03 00:07:29	1708.4625992278998
2017-10-03 00:07:30	1686.769062933894
2017-10-03 00:07:31	1682.993369445518
2017-10-03 00:07:33	1758.3512994271996
2017-10-03 00:07:34	1719.7700555862882
2017-10-03 00:07:35	1667.1738551700696
2017-10-03 00:07:36	1656.2904215533738
2017-10-03 00:07:37	1663.1562667335684
2017-10-03 00:07:38	1706.5773096365554
2017-10-03 00:07:39	1653.7010852080157
2017-10-03 00:07:40	1732.0985462615547
2017-10-03 00:07:42	1714.1172380380094
2017-10-03 00:07:43	1621.5080287019705
2017-10-03 00:07:44	1689.6002584014104
2017-10-03 00:07:45	1656.5382592527062
2017-10-03 00:07:46	1608.230736602457
2017-10-03 00:07:47	1678.2725084953422
2017-10-03 00:07:48	1614.067281337369
2017-10-03 00:07:50	1672.605627411632
2017-10-03 00:07:51	1703.6482863339477
2017-10-03 00:07:52	1720.7120169256725
2017-10-03 00:07:53	1648.9712675425444
2017-10-03 00:07:54	1729.2756372561073
2017-10-03 00:07:55	1707.4211241640273
2017-10-03 00:07:56	1701.8631780931453
2017-10-03 00:07:57	1660.3203298900603
2017-10-03 00:07:59	1686.8779714850002
2017-10-03 00:08:00	1701.8631780931453
2017-10-03 00:08:01	1665.991679711488
2017-10-03 00:08:02	1668.8265726113837
2017-10-03 00:08:03	1646.1326541836604
2017-10-03 00:08:04	1617.8586713624431
2017-10-03 00:08:05	1641.4004150719147
2017-10-03 00:08:07	1765.8704266531863
2017-10-03 00:08:08	1703.8496052280318
2017-10-03 00:08:09	1656.5382592527062
2017-10-03 00:08:10	1632.0671398948693
2017-10-03 00:08:11	1710.347683081753
2017-10-03 00:08:12	1660.3203298900603
2017-10-03 00:08:13	1677.3281690177428
2017-10-03 00:08:14	1675.6681568189038
2017-10-03 00:08:16	1643.2934940842
2017-10-03 00:08:17	1681.1051917951304
2017-10-03 00:08:18	1669.7714220098455
2017-10-03 00:08:19	1691.4874505118446
2017-10-03 00:08:20	1657.6071313335387
2017-10-03 00:08:21	1652.755241479729
2017-10-03 00:08:22	1704.6918131684947
2017-10-03 00:08:23	1651.80933799118
2017-10-03 00:08:25	1685.825221939673
2017-10-03 00:08:26	1667.0553436569382
2017-10-03 00:08:27	1682.0493083138454
2017-10-03 00:08:28	1774.3923978288276
2017-10-03 00:08:29	1681.9379651569598
2017-10-03 00:08:30	1758.3512994271996
2017-10-03 00:08:31	1634.9071410583788
2017-10-03 00:08:33	1649.9173511690074
2017-10-03 00:08:34	1731.070348793889
2017-10-03 00:08:35	1605.3839228171657
2017-10-03 00:08:36	1666.8179439569494
2017-10-03 00:08:37	1680.2731795000666
2017-10-03 00:08:38	1697.987445140494
2017-10-03 00:08:39	1640.311289399172
2017-10-03 00:08:40	1671.544525803042
2017-10-03 00:08:42	1715.2495781897703
2017-10-03 00:08:43	1710.8251982578013
2017-10-03 00:08:44	1764.2606353346953
2017-10-03 00:08:45	1693.5105507952644
2017-10-03 00:08:46	1626.705870986005
2017-10-03 00:08:47	1695.365956461166
2017-10-03 00:08:48	1750.829358756513
2017-10-03 00:08:50	1701.0221806868042
2017-10-03 00:08:51	1627.19440923248
2017-10-03 00:08:52	1611.0769528828062
2017-10-03 00:08:53	1738.6000184353134
2017-10-03 00:08:54	1723.6285589288636
2017-10-03 00:08:55	1673.4347372182972
2017-10-03 00:08:56	1728.334592054086
2017-10-03 00:08:57	1578.9462480564885
2017-10-03 00:08:59	1689.6002584014104
2017-10-03 00:09:00	1712.3290202772446
2017-10-03 00:09:01	1665.0466000290983
2017-10-03 00:09:02	1769.628957791892
2017-10-03 00:09:03	1648.9712675425444
2017-10-03 00:09:04	1617.5728476531262
2017-10-03 00:09:05	1691.5940497233587
2017-10-03 00:09:06	1605.5328584720116
2017-10-03 00:09:08	1691.4874505118446
2017-10-03 00:09:09	1629.0893593474054
2017-10-03 00:09:10	1733.9802356958762
2017-10-03 00:09:11	1680.1610197376272
2017-10-03 00:09:12	1659.4972381011482
2017-10-03 00:09:13	1702.704946709888
2017-10-03 00:09:14	1612.9741003236954
2017-10-03 00:09:16	1670.832987546824
2017-10-03 00:09:17	1710.347683081753
2017-10-03 00:09:18	1635.7196986351305
2017-10-03 00:09:19	1682.0493083138454
2017-10-03 00:09:20	1632.0671547471568
2017-10-03 00:09:21	1689.7077964387965
2017-10-03 00:09:22	1695.2611881560442
2017-10-03 00:09:23	1706.6765302614235
2017-10-03 00:09:25	1682.160543171763
2017-10-03 00:09:26	1724.479367620282
2017-10-03 00:09:27	1690.5438815153261
2017-10-03 00:09:28	1618.663970724861
2017-10-03 00:09:29	1645.186328423266
2017-10-03 00:09:30	1723.537603857536
2017-10-03 00:09:31	1640.4537834566254
2017-10-03 00:09:32	1643.2934940842
2017-10-03 00:09:34	1720.0481506447957
2017-10-03 00:09:35	1673.3191283126644
2017-10-03 00:09:36	1665.991679711488
2017-10-03 00:09:37	1667.8816658615585
2017-10-03 00:09:38	1646.1326541836604
2017-10-03 00:09:39	1634.7726953386023
2017-10-03 00:09:40	1701.8631780931453
2017-10-03 00:09:42	1708.4625992278998
2017-10-03 00:09:43	1693.374426716977
2017-10-03 00:09:44	1594.9404319502241
2017-10-03 00:09:45	1686.8779714850002
2017-10-03 00:09:46	1715.1545929736326
2017-10-03 00:09:47	1615.015237710836
2017-10-03 00:09:48	1753.574065357601
2017-10-03 00:09:49	1701.9647181082921
2017-10-03 00:09:51	1737.6589754423203
2017-10-03 00:09:52	1629.0893593474054
2017-10-03 00:09:53	1699.9771594957829
2017-10-03 00:09:54	1655.7167886478703
2017-10-03 00:09:55	1634.7726953386023
2017-10-03 00:09:56	1723.6285589288636
2017-10-03 00:09:57	1706.5773096365554
2017-10-03 00:09:58	1738.683629268926
2017-10-03 00:10:00	1728.2459337044436
2017-10-03 00:10:01	1631.93131023028
2017-10-03 00:10:02	1661.625428081221
2017-10-03 00:10:03	1668.9442726218522
2017-10-03 00:10:04	1756.5459895620047
2017-10-03 00:10:05	1682.0493083138454
2017-10-03 00:10:06	1648.0251236022277
2017-10-03 00:10:07	1702.8061086844841
2017-10-03 00:10:09	1765.001480684676
2017-10-03 00:10:10	1760.231342179014
2017-10-03 00:10:11	1627.3325718557528
2017-10-03 00:10:12	1656.662004597473
2017-10-03 00:10:13	1712.2325623053803
2017-10-03 00:10:14	1681.2168890701664
2017-10-03 00:10:15	1702.7049312855042
2017-10-03 00:10:17	1700.9201950772685
2017-10-03 00:10:18	1651.9354060177893
2017-10-03 00:10:19	1671.5445106268332
2017-10-03 00:10:20	1710.347683081753
2017-10-03 00:10:21	1735.7767481238177
2017-10-03 00:10:22	1686.877986764016
2017-10-03 00:10:23	1633.960526641763
2017-10-03 00:10:24	1639.507090247142
2017-10-03 00:10:26	1666.936701608617
2017-10-03 00:10:27	1723.719425737681
2017-10-03 00:10:28	1687.4956087332678
2017-10-03 00:10:29	1633.960541502792
2017-10-03 00:10:30	1690.5438815046589
2017-10-03 00:10:31	1680.1610197483014
2017-10-03 00:10:32	1682.0493083138454
2017-10-03 00:10:34	1653.7010852080157
2017-10-03 00:10:35	1682.882489098445
2017-10-03 00:10:36	1697.1811242417732
2017-10-03 00:10:37	1679.2167920216132
2017-10-03 00:10:38	1713.1749255375337
2017-10-03 00:10:39	1722.5957909149
2017-10-03 00:10:40	1666.110785325993
2017-10-03 00:10:41	1638.427624109809
2017-10-03 00:10:43	1708.4625992278998
2017-10-03 00:10:44	1698.0909300610342
2017-10-03 00:10:45	1687.7128492464317
2017-10-03 00:10:46	1684.8813261226962
2017-10-03 00:10:47	1663.2767634887598
2017-10-03 00:10:48	1694.2125020594226
2017-10-03 00:10:49	1650.7367334349299
2017-10-03 00:10:50	1683.9373753312211
2017-10-03 00:10:52	1624.2117924489958
2017-10-03 00:10:53	1660.3203298900603
2017-10-03 00:10:54	1709.4051668081365
2017-10-03 00:10:55	1685.825221939673
2017-10-03 00:10:56	1705.6345873326504
2017-10-03 00:10:57	1719.8628491227719
2017-10-03 00:10:58	1748.948425514175
2017-10-03 00:10:59	1690.6509424514682
2017-10-03 00:11:01	1702.8061086844841
2017-10-03 00:11:02	1709.2832859569564
2017-10-03 00:11:03	1683.9373753312211
2017-10-03 00:11:04	1560.7029026822636
2017-10-03 00:11:05	1666.8179590950308
2017-10-03 00:11:06	1642.3469852340827
2017-10-03 00:11:07	1728.2459337044436
2017-10-03 00:11:09	1698.1942990510659
2017-10-03 00:11:10	1665.991679711488
2017-10-03 00:11:11	1677.3281690177428
2017-10-03 00:11:12	1710.347683081753
2017-10-03 00:11:13	1658.5522291920556
2017-10-03 00:11:14	1687.7128492464317
2017-10-03 00:11:15	1734.8355635161643
2017-10-03 00:11:16	1703.7489869923575
2017-10-03 00:11:18	1594.9404319502241
2017-10-03 00:11:19	1636.6666396321068
2017-10-03 00:11:20	1644.4993770319018
2017-10-03 00:11:21	1651.556847995834
2017-10-03 00:11:22	1707.6187556916257
2017-10-03 00:11:23	1750.829358756513
2017-10-03 00:11:24	1720.6195933672104
2017-10-03 00:11:25	1661.387125156941
2017-10-03 00:11:27	1723.6285433525582
2017-10-03 00:11:28	1662.2110128489694
2017-10-03 00:11:29	1636.6666396321068
2017-10-03 00:11:30	1740.6472713534333
2017-10-03 00:11:31	1709.4051668081365
2017-10-03 00:11:32	1684.8813261226962
2017-10-03 00:11:33	1656.5382592527062
2017-10-03 00:11:35	1678.3855782319165
2017-10-03 00:11:36	1659.3749005336078
2017-10-03 00:11:37	1699.034071196954
2017-10-03 00:11:38	1680.2731795107409
2017-10-03 00:11:39	1622.4559190047519
2017-10-03 00:11:40	1696.2044886816514
2017-10-03 00:11:41	1591.140757810803
2017-10-03 00:11:42	1622.4559190047519
2017-10-03 00:11:44	1683.826957713286
2017-10-03 00:11:45	1658.4294123937057
2017-10-03 00:11:46	1559.9220700232402
2017-10-03 00:11:47	1703.8496052280318
2017-10-03 00:11:48	1683.9373753312211
2017-10-03 00:11:49	1608.230736602457
2017-10-03 00:11:50	1648.1530361751265
2017-10-03 00:11:52	1649.9173511690074
2017-10-03 00:11:53	1658.4294123937057
2017-10-03 00:11:54	1756.4710808450545
2017-10-03 00:11:55	1720.8043507508503
2017-10-03 00:11:56	1745.1860134707194
2017-10-03 00:11:57	1672.605627411632
2017-10-03 00:11:58	1640.4537834566254
2017-10-03 00:11:59	1686.877986764016
2017-10-03 00:12:01	1661.1441577309367
2017-10-03 00:12:02	1629.0893593581159
2017-10-03 00:12:03	1675.4393216335943
2017-10-03 00:12:04	1676.3837734477427
2017-10-03 00:12:05	1686.769062933894
2017-10-03 00:12:06	1692.4309655320378
2017-10-03 00:12:07	1758.3512994271996
2017-10-03 00:12:08	1726.9127251232828
2017-10-03 00:12:10	1725.3309586774421
2017-10-03 00:12:11	1687.821311076855
2017-10-03 00:12:12	1771.5079691873684
2017-10-03 00:12:13	1653.006310859615
2017-10-03 00:12:14	1634.5034249072505
2017-10-03 00:12:15	1655.716803679354
2017-10-03 00:12:16	1693.374426716977
2017-10-03 00:12:17	1721.6539286513027
2017-10-03 00:12:19	1596.0437919312542
2017-10-03 00:12:20	1686.769062933894
2017-10-03 00:12:21	1706.5773096365554
2017-10-03 00:12:22	1726.2730999004755
2017-10-03 00:12:23	1649.0987151177833
2017-10-03 00:12:24	1695.2611881560442
2017-10-03 00:12:25	1673.6656479106623
2017-10-03 00:12:27	1661.387125156941
2017-10-03 00:12:28	1738.6836135776687
2017-10-03 00:12:29	1681.9379804192924
2017-10-03 00:12:30	1654.6468693278032
2017-10-03 00:12:31	1681.2168738391692
2017-10-03 00:12:32	1680.9934010214547
2017-10-03 00:12:33	1605.3839228171657
2017-10-03 00:12:34	1675.4393216442718
2017-10-03 00:12:36	1659.4972381011482
2017-10-03 00:12:37	1692.5371184033734
2017-10-03 00:12:38	1709.4051668081365
2017-10-03 00:12:39	1701.0221960700758
2017-10-03 00:12:40	1640.5854188690005
2017-10-03 00:12:41	1633.8256295907431
2017-10-03 00:12:42	1650.8633746012965
2017-10-03 00:12:43	1743.3858512296492
2017-10-03 00:12:45	1719.7700555969375
2017-10-03 00:12:46	1665.0466000290983
2017-10-03 00:12:47	1652.8808448154155
2017-10-03 00:12:48	1680.2731642788476
2017-10-03 00:12:49	1666.936701608617
2017-10-03 00:12:50	1728.334592054086
2017-10-03 00:12:51	1630.984056324826
2017-10-03 00:12:53	1678.3855934442586
2017-10-03 00:12:54	1667.6449631612645
2017-10-03 00:12:55	1751.7697576686116
2017-10-03 00:12:56	1612.9741003236954
2017-10-03 00:12:57	1697.1477359362907
2017-10-03 00:12:58	1670.8330027023612
2017-10-03 00:12:59	1580.6859400608155
2017-10-03 00:13:00	1652.755241479729
2017-10-03 00:13:02	1607.2818652527512
2017-10-03 00:13:03	1687.6042818491283
2017-10-03 00:13:04	1636.6666396321068
2017-10-03 00:13:05	1677.3281690177428
2017-10-03 00:13:06	1638.8253697324062
2017-10-03 00:13:07	1654.3971561220985
2017-10-03 00:13:08	1681.2168890701664
2017-10-03 00:13:09	1637.6135184706022
2017-10-03 00:13:11	1714.9643145027712
2017-10-03 00:13:12	1661.387125156941
2017-10-03 00:13:13	1677.441716666142
2017-10-03 00:13:14	1657.4838653506579
2017-10-03 00:13:15	1688.6565810183574
2017-10-03 00:13:16	1732.9530516880532
2017-10-03 00:13:17	1640.5854188690005
2017-10-03 00:13:19	1663.1562667335684
2017-10-03 00:13:20	1655.716803679354
2017-10-03 00:13:21	1683.9373753312211
2017-10-03 00:13:22	1658.4294123937057
2017-10-03 00:13:23	1741.3405511409119
2017-10-03 00:13:24	1592.2462857911094
2017-10-03 00:13:25	1710.347683081753
2017-10-03 00:13:26	1743.3858512296492
2017-10-03 00:13:28	1608.3782517972752
2017-10-03 00:13:29	1689.6002584014104
2017-10-03 00:13:30	1716.943872570736
2017-10-03 00:13:31	1710.4450771487611
2017-10-03 00:13:32	1675.4393216442718
2017-10-03 00:13:33	1692.5371184033734
2017-10-03 00:13:34	1717.8859835552155
2017-10-03 00:13:35	1683.9373753312211
2017-10-03 00:13:37	1689.6002584014104
2017-10-03 00:13:38	1675.5537797007694
2017-10-03 00:13:39	1712.3290357569358
2017-10-03 00:13:40	1682.993369445518
2017-10-03 00:13:41	1680.1610197483014
2017-10-03 00:13:42	1624.4910851057791
2017-10-03 00:13:43	1692.5371030762935
2017-10-03 00:13:45	1727.3043652505414
2017-10-03 00:13:46	1636.9335367510455
2017-10-03 00:13:47	1708.2656824299288
2017-10-03 00:13:48	1642.3469852340827
2017-10-03 00:13:49	1692.4309655320378
2017-10-03 00:13:50	1720.7120169256725
2017-10-03 00:13:51	1711.2901482004775
2017-10-03 00:13:52	1667.0553436569382
2017-10-03 00:13:54	1648.0251236022277
2017-10-03 00:13:55	1676.4977838560505
2017-10-03 00:13:56	1654.6468693278032
2017-10-03 00:13:57	1691.4874505118446
2017-10-03 00:13:58	1657.4838653506579
2017-10-03 00:13:59	1753.726686383213
2017-10-03 00:14:00	1711.1931357095145
2017-10-03 00:14:02	1712.3290202772446
2017-10-03 00:14:03	1714.0216075691555
2017-10-03 00:14:04	1668.9442726218522
2017-10-03 00:14:05	1654.5220886259822
2017-10-03 00:14:06	1681.1051917951304
2017-10-03 00:14:07	1669.7714220098455
2017-10-03 00:14:08	1645.186328412568
2017-10-03 00:14:09	1692.5371030762935
2017-10-03 00:14:11	1692.4309655320378
2017-10-03 00:14:12	1724.388799688135
2017-10-03 00:14:13	1628.2796118682224
2017-10-03 00:14:14	1686.769062933894
2017-10-03 00:14:15	1646.1326541836604
2017-10-03 00:14:16	1743.30453239119
2017-10-03 00:14:17	1667.999844427727
2017-10-03 00:14:18	1624.2117924489958
2017-10-03 00:14:20	1686.769062933894
2017-10-03 00:14:21	1600.637895006437
2017-10-03 00:14:22	1683.104141956399
2017-10-03 00:14:23	1681.1051917951304
2017-10-03 00:14:24	1662.0899343560286
2017-10-03 00:14:25	1638.6929171075033
2017-10-03 00:14:26	1711.387081927885
2017-10-03 00:14:28	1717.9796811722729
2017-10-03 00:14:29	1725.4210823442093
2017-10-03 00:14:30	1620.4185036191461
2017-10-03 00:14:31	1625.4383012174228
2017-10-03 00:14:32	1685.715744850936
2017-10-03 00:14:33	1677.4417014528979
2017-10-03 00:14:34	1651.9354060177893
2017-10-03 00:14:35	1656.5382592527062
2017-10-03 00:14:37	1625.2992048407668
2017-10-03 00:14:38	1683.9373753312211
2017-10-03 00:14:39	1711.387081927885
2017-10-03 00:14:40	1687.6042818491283
2017-10-03 00:14:41	1694.3178342183985
2017-10-03 00:14:42	1725.5111185556584
2017-10-03 00:14:43	1664.1014624096924
2017-10-03 00:14:44	1606.3329273713448
2017-10-03 00:14:46	1691.5940497233587
2017-10-03 00:14:47	1666.8179590950308
2017-10-03 00:14:48	1675.4393216442718
2017-10-03 00:14:49	1736.8023977426024
2017-10-03 00:14:50	1712.2325623053803
2017-10-03 00:14:51	1732.0117241960934
2017-10-03 00:14:52	1727.3934828235592
2017-10-03 00:14:54	1705.5347936565247
2017-10-03 00:14:55	1682.0493083138454
2017-10-03 00:14:56	1612.0255595164224
2017-10-03 00:14:57	1608.230736602457
2017-10-03 00:14:58	1676.3837734477427
2017-10-03 00:14:59	1675.4393216335943
2017-10-03 00:15:00	1731.070348793889
2017-10-03 00:15:01	1757.4112121867827
2017-10-03 00:15:03	1660.1983376103099
2017-10-03 00:15:04	1710.347683081753
2017-10-03 00:15:05	1644.3697151353285
2017-10-03 00:15:06	1661.2657006148238
2017-10-03 00:15:07	1688.6565810183574
2017-10-03 00:15:08	1732.9530516880532
2017-10-03 00:15:09	1661.2657006148238
2017-10-03 00:15:10	1559.9220700340063
2017-10-03 00:15:12	1665.0466000184138
2017-10-03 00:15:13	1763.0510790577534
2017-10-03 00:15:14	1687.7128492464317
2017-10-03 00:15:15	1693.374426716977
2017-10-03 00:15:16	1725.3309586774421
2017-10-03 00:15:17	1694.3178342077338
2017-10-03 00:15:18	1609.4735209009568
2017-10-03 00:15:20	1627.0560968751504
2017-10-03 00:15:21	1651.80933799118
2017-10-03 00:15:22	1700.9201950772685
2017-10-03 00:15:23	1615.9631140551874
2017-10-03 00:15:24	1676.3837734477427
2017-10-03 00:15:25	1681.1051917951304
2017-10-03 00:15:26	1712.2325623053803
2017-10-03 00:15:27	1652.755241479729
2017-10-03 00:15:29	1635.7196986351305
2017-10-03 00:15:30	1636.6666396321068
2017-10-03 00:15:31	1663.1562667335684
2017-10-03 00:15:32	1621.9305405745208
2017-10-03 00:15:33	1665.7531201463576
2017-10-03 00:15:34	1687.7128492464317
2017-10-03 00:15:35	1730.2166654232708
2017-10-03 00:15:36	1682.882489098445
2017-10-03 00:15:38	1738.6000184353134
2017-10-03 00:15:39	1707.5199802212815
2017-10-03 00:15:40	1751.8469544794107
2017-10-03 00:15:41	1733.039414828456
2017-10-03 00:15:42	1680.1610197483014
2017-10-03 00:15:43	1686.8779714850002
2017-10-03 00:15:44	1762.111210207817
2017-10-03 00:15:46	1636.6666396321068
2017-10-03 00:15:47	1716.0017114188647
2017-10-03 00:15:48	1664.1014624096924
2017-10-03 00:15:49	1688.6565810183574
2017-10-03 00:15:50	1610.1282802817755
2017-10-03 00:15:51	1641.4004150719147
2017-10-03 00:15:52	1617.7158219131425
2017-10-03 00:15:53	1659.3749005336078
2017-10-03 00:15:55	1706.5773096365554
2017-10-03 00:15:56	1690.5438815153261
2017-10-03 00:15:57	1615.9631140551874
2017-10-03 00:15:58	1731.070348793889
2017-10-03 00:15:59	1691.4874505118446
2017-10-03 00:16:00	1763.9909046528087
2017-10-03 00:16:01	1650.8633746012965
2017-10-03 00:16:02	1754.5906852933788
2017-10-03 00:16:04	1699.9771594957829
2017-10-03 00:16:05	1702.8061086844841
2017-10-03 00:16:06	1682.993369445518
2017-10-03 00:16:07	1638.6929171075033
2017-10-03 00:16:08	1675.4393216335943
2017-10-03 00:16:09	1704.5915583167803
2017-10-03 00:16:10	1730.1289253403675
2017-10-03 00:16:12	1720.896579425312
2017-10-03 00:16:13	1633.6906008803412
2017-10-03 00:16:14	1669.7714220098455
2017-10-03 00:16:15	1684.8813261226962
2017-10-03 00:16:16	1709.5030058071468
2017-10-03 00:16:17	1664.1014624096924
2017-10-03 00:16:18	1634.7726953386023
2017-10-03 00:16:19	1738.683629268926
2017-10-03 00:16:21	1681.9379651569598
2017-10-03 00:16:22	1622.596431411382
2017-10-03 00:16:23	1731.070348793889
2017-10-03 00:16:24	1710.347683081753
2017-10-03 00:16:25	1662.5735266570032
2017-10-03 00:16:26	1734.6644391696802
2017-10-03 00:16:27	1674.609734445926
2017-10-03 00:16:28	1684.9911741489268
2017-10-03 00:16:30	1711.2901482004775
2017-10-03 00:16:31	1685.825221939673
2017-10-03 00:16:32	1612.9741003236954
2017-10-03 00:16:33	1695.2611881560442
2017-10-03 00:16:34	1737.6589754423203
2017-10-03 00:16:35	1690.6509577589661
2017-10-03 00:16:36	1682.0493083138454
2017-10-03 00:16:38	1652.8808298024812
2017-10-03 00:16:39	1706.5773096365554
2017-10-03 00:16:40	1605.3839228171657
2017-10-03 00:16:41	1619.6120547084558
2017-10-03 00:16:42	1728.2459337044436
2017-10-03 00:16:43	1634.7726953386023
2017-10-03 00:16:44	1672.605627411632
2017-10-03 00:16:45	1700.9201950772685
2017-10-03 00:16:47	1690.436716376875
2017-10-03 00:16:48	1675.5537797007694
2017-10-03 00:16:49	1674.4948134662568
2017-10-03 00:16:50	1616.7676081215106
2017-10-03 00:16:51	1639.507090247142
2017-10-03 00:16:52	1759.2913427180042
2017-10-03 00:16:53	1678.2725084953422
2017-10-03 00:16:54	1664.1014624096924
2017-10-03 00:16:56	1717.8859835552155
2017-10-03 00:16:57	1677.3281690177428
2017-10-03 00:16:58	1624.3515069384362
2017-10-03 00:16:59	1732.9530516880532
2017-10-03 00:17:00	1630.984056324826
2017-10-03 00:17:01	1717.9796967002464
2017-10-03 00:17:02	1682.993369445518
2017-10-03 00:17:04	1727.3043652505414
2017-10-03 00:17:05	1733.9802356958762
2017-10-03 00:17:06	1760.0849709071947
2017-10-03 00:17:07	1688.6565810183574
2017-10-03 00:17:08	1690.5438815046589
2017-10-03 00:17:09	1729.2756528807963
2017-10-03 00:17:10	1672.489652357571
2017-10-03 00:17:11	1683.8269729845026
2017-10-03 00:17:13	1700.9201950772685
2017-10-03 00:17:14	1696.3087802544856
2017-10-03 00:17:15	1670.7162141766519
2017-10-03 00:17:16	1649.0987301024402
2017-10-03 00:17:17	1651.6831470337177
2017-10-03 00:17:18	1639.771193581813
2017-10-03 00:17:19	1698.8279243518737
2017-10-03 00:17:20	1744.3261565829603
2017-10-03 00:17:22	1727.215161094311
2017-10-03 00:17:23	1718.8280445133757
2017-10-03 00:17:24	1736.802413424789
2017-10-03 00:17:25	1692.4309655320378
2017-10-03 00:17:26	1719.7700555969375
2017-10-03 00:17:27	1600.637895006437
2017-10-03 00:17:28	1678.2725084953422
2017-10-03 00:17:30	1633.0138794460067
2017-10-03 00:17:31	1639.507090247142
2017-10-03 00:17:32	1708.4625992278998
2017-10-03 00:17:33	1684.8813261226962
2017-10-03 00:17:34	1637.7465512480974
2017-10-03 00:17:35	1632.8785012718947
2017-10-03 00:17:36	1726.4523250377058
2017-10-03 00:17:37	1766.8800029729298
2017-10-03 00:17:39	1598.7390122287857
2017-10-03 00:17:40	1715.1545774644808
2017-10-03 00:17:41	1666.936701608617
2017-10-03 00:17:42	1674.6097496191774
2017-10-03 00:17:43	1648.9712675425444
2017-10-03 00:17:44	1654.6468693278032
2017-10-03 00:17:45	1674.4948134662568
2017-10-03 00:17:46	1612.0255595164224
2017-10-03 00:17:48	1704.6918131684947
2017-10-03 00:17:49	1681.2168890701664
2017-10-03 00:17:50	1634.7726953278957
2017-10-03 00:17:51	1635.7196986351305
2017-10-03 00:17:52	1757.4112121867827
2017-10-03 00:17:53	1675.5537797007694
2017-10-03 00:17:54	1705.6345873326504
2017-10-03 00:17:56	1686.877986764016
2017-10-03 00:17:57	1731.070348793889
2017-10-03 00:17:58	1687.9296522247041
2017-10-03 00:17:59	1624.071956268658
2017-10-03 00:18:00	1700.0796215429064
2017-10-03 00:18:01	1723.537603857536
2017-10-03 00:18:02	1668.8265726113837
2017-10-03 00:18:03	1667.763372156886
2017-10-03 00:18:05	1681.1051917951304
2017-10-03 00:18:06	1658.4294123937057
2017-10-03 00:18:07	1704.6918131684947
2017-10-03 00:18:08	1699.9771594957829
2017-10-03 00:18:09	1607.7123542634745
2017-10-03 00:18:10	1705.6345873326504
2017-10-03 00:18:11	1706.6765457035378
2017-10-03 00:18:13	1603.185541336699
2017-10-03 00:18:14	1707.31626868853
2017-10-03 00:18:15	1775.1996559023128
2017-10-03 00:18:16	1746.046678864807
2017-10-03 00:18:17	1656.4143932786783
2017-10-03 00:18:18	1662.2110128489694
2017-10-03 00:18:19	1656.4143932786783
2017-10-03 00:18:20	1663.981327594833
2017-10-03 00:18:22	1685.825221939673
2017-10-03 00:18:23	1778.9583404237767
2017-10-03 00:18:24	1683.826957713286
2017-10-03 00:18:25	1691.4874505118446
2017-10-03 00:18:26	1665.8724731676673
2017-10-03 00:18:27	1691.3807322315236
2017-10-03 00:18:28	1684.7713711534313
2017-10-03 00:18:29	1686.769062933894
2017-10-03 00:18:31	1606.1843299134835
2017-10-03 00:18:32	1642.216138538247
2017-10-03 00:18:33	1663.9813124753396
2017-10-03 00:18:34	1717.8859835552155
2017-10-03 00:18:35	1658.1834345508569
2017-10-03 00:18:36	1662.587448375177
2017-10-03 00:18:37	1745.1055329719575
2017-10-03 00:18:39	1740.0926111355964
2017-10-03 00:18:40	1615.6754185982122
2017-10-03 00:18:41	1623.2635630153472
2017-10-03 00:18:42	1615.6754038679214
2017-10-03 00:18:43	1648.8436956776266
2017-10-03 00:18:44	1643.2934940842
2017-10-03 00:18:45	1681.9379651569598
2017-10-03 00:18:46	1725.3309586774421
2017-10-03 00:18:48	1741.3405668618802
2017-10-03 00:18:49	1722.5042874992605
2017-10-03 00:18:50	1664.752349078352
2017-10-03 00:18:51	1639.661197519261
2017-10-03 00:18:52	1681.8319626657903
2017-10-03 00:18:53	1708.5783559140045
2017-10-03 00:18:54	1646.9737816300803
2017-10-03 00:18:56	1631.0200673623692
2017-10-03 00:18:57	1711.1116685230886
2017-10-03 00:18:58	1621.366926135467
2017-10-03 00:18:59	1658.3064758772207
2017-10-03 00:19:00	1721.5619651897339
2017-10-03 00:19:01	1602.5365076965431
2017-10-03 00:19:02	1725.3309742735742
2017-10-03 00:19:03	1699.8745977719536
2017-10-03 00:19:05	1597.9421574763219
2017-10-03 00:19:06	1695.0513455800763
2017-10-03 00:19:07	1640.3220196055863
2017-10-03 00:19:08	1691.3807322315236
2017-10-03 00:19:09	1685.715729570829
2017-10-03 00:19:10	1744.2452959637944
2017-10-03 00:19:11	1694.2125174169487
2017-10-03 00:19:13	1739.4577814441222
2017-10-03 00:19:14	1599.6884874531156
2017-10-03 00:19:15	1671.5445106268332
2017-10-03 00:19:16	1700.8181102623262
2017-10-03 00:19:17	1675.4393216442718
2017-10-03 00:19:18	1733.8943314108394
2017-10-03 00:19:19	1728.0683584873314
2017-10-03 00:19:20	1634.7726953278957
2017-10-03 00:19:22	1697.0438046776578
2017-10-03 00:19:23	1661.1441577202497
2017-10-03 00:19:24	1690.5438815153261
2017-10-03 00:19:25	1669.6540559795403
2017-10-03 00:19:26	1619.4700164626204
2017-10-03 00:19:27	1703.6482708997596
2017-10-03 00:19:28	1709.4051668081365
2017-10-03 00:19:29	1644.1100268475973
2017-10-03 00:19:31	1598.7835607311047
2017-10-03 00:19:32	1721.4699279017236
2017-10-03 00:19:33	1616.624150988327
2017-10-03 00:19:34	1638.427624109809
2017-10-03 00:19:35	1669.6540711362218
2017-10-03 00:19:36	1682.8824890877727
2017-10-03 00:19:37	1713.1749255375337
2017-10-03 00:19:39	1705.6345873326504
2017-10-03 00:19:40	1687.6042818491283
2017-10-03 00:19:41	1690.436716376875
2017-10-03 00:19:42	1778.0187310079418
2017-10-03 00:19:43	1682.0493083138454
2017-10-03 00:19:44	1667.763372156886
2017-10-03 00:19:45	1660.1983376103099
2017-10-03 00:19:46	1682.0493083138454
2017-10-03 00:19:48	1711.193120228815
2017-10-03 00:19:49	1546.231204602925
2017-10-03 00:19:50	1733.808359372131
2017-10-03 00:19:51	1725.4210823548547
2017-10-03 00:19:52	1680.9933857688982
2017-10-03 00:19:53	1661.2657006148238
2017-10-03 00:19:54	1656.2904215533738
2017-10-03 00:19:55	1674.4948134662568
2017-10-03 00:19:57	1608.0830625281262
2017-10-03 00:19:58	1689.6002584014104
2017-10-03 00:19:59	1750.6738391635251
2017-10-03 00:20:00	1687.7128492464317
2017-10-03 00:20:01	1659.2524286328098
2017-10-03 00:20:02	1710.2501943113164
2017-10-03 00:20:03	1676.3837734477427
2017-10-03 00:20:04	1660.1983376103099
2017-10-03 00:20:06	1797.742126485557
2017-10-03 00:20:07	1682.993369445518
2017-10-03 00:20:08	1636.5329957303031
2017-10-03 00:20:09	1723.4465760028822
2017-10-03 00:20:10	1769.057294937588
2017-10-03 00:20:11	1702.6036708641434
2017-10-03 00:20:12	1661.1441577202497
2017-10-03 00:20:14	1695.1563332694718
2017-10-03 00:20:15	1625.2992048407668
2017-10-03 00:20:16	1659.2524286328098
2017-10-03 00:20:17	1607.1337222024822
2017-10-03 00:20:18	1685.715744850936
2017-10-03 00:20:19	1735.7767481238177
2017-10-03 00:20:20	1704.5915583167803
2017-10-03 00:20:21	1727.215161094311
2017-10-03 00:20:23	1697.0438046776578
2017-10-03 00:20:24	1679.3293991198268
2017-10-03 00:20:25	1671.4279736909616
2017-10-03 00:20:26	1705.5347936565247
2017-10-03 00:20:27	1732.8666203275843
2017-10-03 00:20:28	1685.715729570829
2017-10-03 00:20:29	1655.5925939587785
2017-10-03 00:20:31	1671.5445106268332
2017-10-03 00:20:32	1685.715744850936
2017-10-03 00:20:33	1623.0850865567213
2017-10-03 00:20:34	1706.4779770709288
2017-10-03 00:20:35	1681.9379651569598
2017-10-03 00:20:36	1682.8825043598831
2017-10-03 00:20:37	1699.034071196954
2017-10-03 00:20:38	1679.104060045253
2017-10-03 00:20:40	1621.366911346926
2017-10-03 00:20:41	1687.6042971488025
2017-10-03 00:20:42	1705.5347936565247
2017-10-03 00:20:43	1744.2452959637944
2017-10-03 00:20:44	1604.285300941268
2017-10-03 00:20:45	1698.9310632985394
2017-10-03 00:20:46	1663.9813124860245
2017-10-03 00:20:47	1732.0117241960934
2017-10-03 00:20:49	1693.2686325960365
2017-10-03 00:20:50	1609.9815585945391
2017-10-03 00:20:51	1631.93131023028
2017-10-03 00:20:52	1663.9813124753396
2017-10-03 00:20:53	1721.5619651897339
2017-10-03 00:20:54	1636.5330106207878
2017-10-03 00:20:55	1760.231342179014
2017-10-03 00:20:57	1729.0991688178785
2017-10-03 00:20:58	1669.6540559795403
2017-10-03 00:20:59	1654.5220886259822
2017-10-03 00:21:00	1684.7713711534313
2017-10-03 00:21:01	1678.5310782931942
2017-10-03 00:21:02	1653.5758244791748
2017-10-03 00:21:03	1664.2214953881135
2017-10-03 00:21:04	1689.3848681821644
2017-10-03 00:21:06	1711.2901482004775
2017-10-03 00:21:07	1622.4559190047519
2017-10-03 00:21:08	1664.1014624096924
2017-10-03 00:21:09	1604.2853155873238
2017-10-03 00:21:10	1655.5925939587785
2017-10-03 00:21:11	1700.9201950772685
2017-10-03 00:21:12	1659.2524286328098
2017-10-03 00:21:13	1649.9173511690074
2017-10-03 00:21:15	1660.3203298793733
2017-10-03 00:21:16	1718.7347005754768
2017-10-03 00:21:17	1699.2398175675526
2017-10-03 00:21:18	1694.1070673710592
2017-10-03 00:21:19	1621.5080287019705
2017-10-03 00:21:20	1688.6565810183574
2017-10-03 00:21:21	1689.6002584014104
2017-10-03 00:21:23	1745.1860134707194
2017-10-03 00:21:24	1717.8859835552155
2017-10-03 00:21:25	1652.755241479729
2017-10-03 00:21:26	1625.2992048407668
2017-10-03 00:21:27	1674.4948134662568
2017-10-03 00:21:28	1664.92692938136
2017-10-03 00:21:29	1681.1051917951304
2017-10-03 00:21:30	1700.0796061587766
2017-10-03 00:21:32	1653.4504565912875
2017-10-03 00:21:33	1702.9071877771012
2017-10-03 00:21:34	1700.8180948682077
2017-10-03 00:21:35	1690.5438815153261
2017-10-03 00:21:36	1747.0673107986452
2017-10-03 00:21:37	1675.4393216442718
2017-10-03 00:21:38	1655.5925939587785
2017-10-03 00:21:39	1596.8398582564837
2017-10-03 00:21:41	1697.043789301413
2017-10-03 00:21:42	1692.4309655320378
2017-10-03 00:21:43	1641.4004150719147
2017-10-03 00:21:44	1748.0078909124238
2017-10-03 00:21:45	1642.2161534871066
2017-10-03 00:21:46	1716.943872570736
2017-10-03 00:21:47	1705.6345873326504
2017-10-03 00:21:49	1662.2110128489694
2017-10-03 00:21:50	1705.5347936565247
2017-10-03 00:21:51	1662.2110128489694
2017-10-03 00:21:52	1666.110785325993
2017-10-03 00:21:53	1635.5855882427184
2017-10-03 00:21:54	1704.6918131684947
2017-10-03 00:21:55	1671.5445106268332
2017-10-03 00:21:56	1645.3156514323439
2017-10-03 00:21:58	1719.5842134111028
2017-10-03 00:21:59	1627.19440923248
2017-10-03 00:22:00	1602.3860184561565
2017-10-03 00:22:01	1611.0769528828062
2017-10-03 00:22:02	1680.1610197376272
2017-10-03 00:22:03	1646.1326541836604
2017-10-03 00:22:04	1670.7162141766519
2017-10-03 00:22:05	1609.0323363876992
2017-10-03 00:22:07	1739.4577971560127
2017-10-03 00:22:08	1724.4793676309278
2017-10-03 00:22:09	1698.0909300610342
2017-10-03 00:22:10	1669.888658653117
2017-10-03 00:22:11	1644.1100418052229
2017-10-03 00:22:12	1672.605627411632
2017-10-03 00:22:13	1582.5874448450222
2017-10-03 00:22:15	1671.6609947704842
2017-10-03 00:22:16	1629.899783897626
2017-10-03 00:22:17	1680.1610197483014
2017-10-03 00:22:18	1748.948425514175
2017-10-03 00:22:19	1682.0493083138454
2017-10-03 00:22:20	1699.9771594957829
2017-10-03 00:22:21	1730.0410530988652
2017-10-03 00:22:22	1635.7196986351305
2017-10-03 00:22:24	1644.3697749219739
2017-10-03 00:22:25	1739.457734308451
2017-10-03 00:22:26	1703.7489869923575
2017-10-03 00:22:27	1684.8813261226962
2017-10-03 00:22:28	1636.5331000172212
2017-10-03 00:22:29	1667.8816658615585
2017-10-03 00:22:30	1615.819329208894
2017-10-03 00:22:31	1678.159267757414
2017-10-03 00:22:33	1693.374426716977
2017-10-03 00:22:34	1649.663044207582
2017-10-03 00:22:35	1660.539304883774
2017-10-03 00:22:36	1673.4346916631148
2017-10-03 00:22:37	1673.0480786398302
2017-10-03 00:22:38	1666.6477938435737
2017-10-03 00:22:39	1672.605627411632
2017-10-03 00:22:40	1704.7920168800956
2017-10-03 00:22:42	1682.7715618201728
2017-10-03 00:22:43	1671.6609492635569
2017-10-03 00:22:44	1683.7163408887045
2017-10-03 00:22:45	1544.730346278001
2017-10-03 00:22:46	1623.2636665853756
2017-10-03 00:22:47	1648.8436357058827
2017-10-03 00:22:48	1748.8697315674565
2017-10-03 00:22:49	1772.5817208884189
2017-10-03 00:22:51	1689.3847762554215
2017-10-03 00:22:52	1732.0117241960934
2017-10-03 00:22:53	1699.034071196954
2017-10-03 00:22:54	1624.3515069384362
2017-10-03 00:22:55	1648.9712675425444
2017-10-03 00:22:56	1713.115883149041
2017-10-03 00:22:57	1722.5957909149
2017-10-03 00:22:58	1651.80933799118
2017-10-03 00:23:00	1714.0215455285474
2017-10-03 00:23:01	1648.9712675425444
2017-10-03 00:23:02	1647.8971761980094
2017-10-03 00:23:03	1699.067162912744
2017-10-03 00:23:04	1654.9927718106394
2017-10-03 00:23:05	1675.816788905056
2017-10-03 00:23:06	1674.1270250854586
2017-10-03 00:23:07	1694.2032518243416
2017-10-03 00:23:09	1678.306997057143
2017-10-03 00:23:10	1675.8166340557455
2017-10-03 00:23:11	1670.5676407388858
2017-10-03 00:23:12	1748.9401023991497
2017-10-03 00:23:13	1680.0687320064799
2017-10-03 00:23:14	1693.1779623080354
2017-10-03 00:23:15	1646.0036258031619
2017-10-03 00:23:16	1658.4294123937057
2017-10-03 00:23:18	1699.7664541345093
2017-10-03 00:23:19	1740.3991424816543
2017-10-03 00:23:20	1738.6000184353134
2017-10-03 00:23:21	1662.2110128489694
2017-10-03 00:23:22	1646.1326541836604
2017-10-03 00:23:23	1746.126685031768
2017-10-03 00:23:24	1671.6609492635569
2017-10-03 00:23:26	1679.2167920216132
2017-10-03 00:23:27	1685.9346536569178
2017-10-03 00:23:28	1686.769062933894
2017-10-03 00:23:29	1611.2231217836625
2017-10-03 00:23:30	1653.7010852080157
2017-10-03 00:23:31	1754.5906852933788
2017-10-03 00:23:32	1687.7128492464317
2017-10-03 00:23:33	1695.2611881560442
2017-10-03 00:23:35	1675.4393216442718
2017-10-03 00:23:36	1700.8180486432107
2017-10-03 00:23:37	1678.159267757414
2017-10-03 00:23:38	1639.507090247142
2017-10-03 00:23:39	1644.3697749219739
2017-10-03 00:23:40	1668.8265726113837
2017-10-03 00:23:41	1676.4978294451112
2017-10-03 00:23:42	1704.791862655139
2017-10-03 00:23:44	1732.8667142915785
2017-10-03 00:23:45	1593.9906163191815
2017-10-03 00:23:46	1687.7128492464317
2017-10-03 00:23:47	1611.2229749154994
2017-10-03 00:23:48	1739.5410145162
2017-10-03 00:23:49	1724.3888932485008
2017-10-03 00:23:50	1618.8062493790596
2017-10-03 00:23:52	1639.507090247142
2017-10-03 00:23:53	1700.9201950772685
2017-10-03 00:23:54	1730.1289253297243
2017-10-03 00:23:55	1676.497829455788
2017-10-03 00:23:56	1600.9402496212763
2017-10-03 00:23:57	1681.8265745989743
2017-10-03 00:23:58	1713.1749255375337
2017-10-03 00:23:59	1646.2615568382196
2017-10-03 00:24:01	1726.0948654542156
2017-10-03 00:24:02	1765.0013693672042
2017-10-03 00:24:03	1642.3469852340827
2017-10-03 00:24:04	1657.4838653506579
2017-10-03 00:24:05	1726.3627481810354
2017-10-03 00:24:06	1650.8633746012965
2017-10-03 00:24:07	1733.980282653775
2017-10-03 00:24:08	1664.1014624096924
2017-10-03 00:24:10	1693.480163998633
2017-10-03 00:24:11	1627.19440923248
2017-10-03 00:24:12	1722.6870965583676
2017-10-03 00:24:13	1736.7178853855125
2017-10-03 00:24:14	1649.9173511690074
2017-10-03 00:24:15	1671.777320073012
2017-10-03 00:24:16	1623.543834626594
2017-10-03 00:24:18	1697.1477359362907
2017-10-03 00:24:19	1649.7901846812438
2017-10-03 00:24:20	1702.9072339964046
2017-10-03 00:24:21	1682.1604364756574
2017-10-03 00:24:22	1647.2073567263785
2017-10-03 00:24:23	1621.649052652994
2017-10-03 00:24:24	1687.6042359501052
2017-10-03 00:24:25	1611.8797163688994
2017-10-03 00:24:27	1652.755241479729
2017-10-03 00:24:28	1709.5030676507301
2017-10-03 00:24:29	1686.8780326010647
2017-10-03 00:24:30	1676.2696063714286
2017-10-03 00:24:31	1666.1108306782091
2017-10-03 00:24:32	1631.93131023028
2017-10-03 00:24:33	1634.7726953386023
2017-10-03 00:24:35	1691.4874505118446
2017-10-03 00:24:36	1594.2995404510154
2017-10-03 00:24:37	1707.3222028639484
2017-10-03 00:24:38	1748.0078909124238
2017-10-03 00:24:39	1707.5199802212815
2017-10-03 00:24:40	1667.8816658615585
2017-10-03 00:24:41	1683.9373753312211
2017-10-03 00:24:42	1718.9211890797712
2017-10-03 00:24:44	1734.8355635161643
2017-10-03 00:24:45	1611.0769528828062
2017-10-03 00:24:46	1620.7015652325633
2017-10-03 00:24:47	1700.9201950772685
2017-10-03 00:24:48	1692.4309655320378
2017-10-03 00:24:49	1746.2066766073156
2017-10-03 00:24:50	1622.3152249919963
2017-10-03 00:24:51	1617.033779971466
2017-10-03 00:24:53	1657.6071915374675
2017-10-03 00:24:54	1684.7713253211114
2017-10-03 00:24:55	1664.1014624096924
2017-10-03 00:24:56	1717.8859835552155
2017-10-03 00:24:57	1688.6565810183574
2017-10-03 00:24:58	1740.4819638047763
2017-10-03 00:24:59	1734.9210559708486
2017-10-03 00:25:00	1686.769062933894
2017-10-03 00:25:02	1682.0493083138454
2017-10-03 00:25:03	1701.0220883338711
2017-10-03 00:25:04	1638.4277285114968
2017-10-03 00:25:05	1707.618647581429
2017-10-03 00:25:06	1673.4348435457584
2017-10-03 00:25:07	1619.3260017006323
2017-10-03 00:25:08	1785.6559187173207
2017-10-03 00:25:10	1626.2468388917573
2017-10-03 00:25:11	1707.421216908614
2017-10-03 00:25:12	1772.5144392566967
2017-10-03 00:25:13	1660.1984281252448
2017-10-03 00:25:14	1732.098436788429
2017-10-03 00:25:15	1611.0769528828062
2017-10-03 00:25:16	1661.387170394853
2017-10-03 00:25:17	1659.3749005336078
2017-10-03 00:25:19	1634.907185681349
2017-10-03 00:25:20	1636.6666396321068
2017-10-03 00:25:21	1730.21655605605
2017-10-03 00:25:22	1716.096390946689
2017-10-03 00:25:23	1723.537603857536
2017-10-03 00:25:24	1663.1562667335684
2017-10-03 00:25:25	1635.8537228950804
2017-10-03 00:25:27	1662.0898890560761
2017-10-03 00:25:28	1725.4210823548547
2017-10-03 00:25:29	1679.4418663022152
2017-10-03 00:25:30	1674.379871724766
2017-10-03 00:25:31	1678.3854869471882
2017-10-03 00:25:32	1695.2611881560442
2017-10-03 00:25:33	1746.2066766073156
2017-10-03 00:25:34	1719.677125215097
2017-10-03 00:25:36	1669.8887192468867
2017-10-03 00:25:37	1668.944333176567
2017-10-03 00:25:38	1623.4037450329788
2017-10-03 00:25:39	1644.3696254660592
2017-10-03 00:25:40	1654.7715885865737
2017-10-03 00:25:41	1644.2399417740364
2017-10-03 00:25:42	1697.2516276298893
2017-10-03 00:25:43	1674.3797197658039
2017-10-03 00:25:45	1681.1051917951304
2017-10-03 00:25:46	1668.8265726113837
2017-10-03 00:25:47	1699.034071196954
2017-10-03 00:25:48	1645.3156962801404
2017-10-03 00:25:49	1682.8824433034588
2017-10-03 00:25:50	1667.0553890384363
2017-10-03 00:25:51	1686.769062933894
2017-10-03 00:25:53	1717.037936975729
2017-10-03 00:25:54	1677.2146173342308
2017-10-03 00:25:55	1665.1660635191338
2017-10-03 00:25:56	1640.4537834566254
2017-10-03 00:25:57	1701.8631780931453
2017-10-03 00:25:58	1660.4422636620795
2017-10-03 00:25:59	1705.6345873326504
2017-10-03 00:26:00	1685.825221939673
2017-10-03 00:26:02	1700.9201950772685
2017-10-03 00:26:03	1642.3469852340827
2017-10-03 00:26:04	1695.366002509222
2017-10-03 00:26:05	1680.1610197483014
2017-10-03 00:26:06	1697.1477359362907
2017-10-03 00:26:07	1687.6042359501052
2017-10-03 00:26:08	1699.034071196954
2017-10-03 00:26:09	1736.8024604500715
2017-10-03 00:26:11	1672.605627411632
2017-10-03 00:26:12	1748.0078909124238
2017-10-03 00:26:13	1678.2725084953422
2017-10-03 00:26:14	1724.569754176149
2017-10-03 00:26:15	1749.8889147556024
2017-10-03 00:26:16	1743.30453239119
2017-10-03 00:26:17	1631.1204117823581
2017-10-03 00:26:19	1702.8061086844841
2017-10-03 00:26:20	1728.1571423518421
2017-10-03 00:26:21	1745.2664631442346
2017-10-03 00:26:22	1636.8001979000564
2017-10-03 00:26:23	1677.214465146238
2017-10-03 00:26:24	1607.2818652527512
2017-10-03 00:26:25	1674.4948134662568
2017-10-03 00:26:26	1670.8330481582927
2017-10-03 00:26:28	1671.6609492635569
2017-10-03 00:26:29	1693.374426716977
2017-10-03 00:26:30	1710.347683081753
2017-10-03 00:26:31	1655.7166984375885
2017-10-03 00:26:32	1686.8780326010647
2017-10-03 00:26:33	1685.825221939673
2017-10-03 00:26:34	1684.9912199486125
2017-10-03 00:26:35	1734.9208993566583
2017-10-03 00:26:37	1705.4349646865035
2017-10-03 00:26:38	1690.651003692127
2017-10-03 00:26:39	1726.27303746596
2017-10-03 00:26:40	1704.6918131684947
2017-10-03 00:26:41	1693.374426716977
2017-10-03 00:26:42	1696.2044886816514
2017-10-03 00:26:43	1667.8816658615585
2017-10-03 00:26:45	1645.186328423266
2017-10-03 00:26:46	1667.8816658615585
2017-10-03 00:26:47	1694.2124560081745
2017-10-03 00:26:48	1672.605627411632
2017-10-03 00:26:49	1701.9647642981797
2017-10-03 00:26:50	1719.7700555862882
2017-10-03 00:26:51	1679.2167920216132
2017-10-03 00:26:52	1662.2110128489694
2017-10-03 00:26:54	1694.3178342183985
2017-10-03 00:26:55	1599.6884874531156
2017-10-03 00:26:56	1716.0017114188647
2017-10-03 00:26:57	1688.7646268137023
2017-10-03 00:26:58	1642.3469852340827
2017-10-03 00:26:59	1626.2468388917573
2017-10-03 00:27:00	1643.2934940842
2017-10-03 00:27:01	1685.825221939673
2017-10-03 00:27:03	1685.825221939673
2017-10-03 00:27:04	1658.3064306729116
2017-10-03 00:27:05	1720.8043973912786
2017-10-03 00:27:06	1677.3281690177428
2017-10-03 00:27:07	1659.4971477209924
2017-10-03 00:27:08	1663.035758303867
2017-10-03 00:27:09	1717.8859835552155
2017-10-03 00:27:11	1720.7120169256725
2017-10-03 00:27:12	1626.385379517256
2017-10-03 00:27:13	1711.2901482004775
2017-10-03 00:27:14	1626.2468388917573
2017-10-03 00:27:15	1673.7810258395791
2017-10-03 00:27:16	1655.3437207260006
2017-10-03 00:27:17	1671.6609492635569
2017-10-03 00:27:18	1694.3178342183985
2017-10-03 00:27:20	1705.6345873326504
2017-10-03 00:27:21	1638.5603352916894
2017-10-03 00:27:22	1677.3281690177428
2017-10-03 00:27:23	1636.6666396321068
2017-10-03 00:27:24	1694.4231099967685
2017-10-03 00:27:25	1757.4857109860236
2017-10-03 00:27:26	1727.3043652505414
2017-10-03 00:27:27	1720.7120169256725
2017-10-03 00:27:29	1740.4819638047763
2017-10-03 00:27:30	1697.1477359362907
2017-10-03 00:27:31	1669.7714220098455
2017-10-03 00:27:32	1680.1610197483014
2017-10-03 00:27:33	1601.7379439992844
2017-10-03 00:27:34	1689.6002583907427
2017-10-03 00:27:35	1770.6365848467724
2017-10-03 00:27:37	1695.2611881560442
2017-10-03 00:27:38	1596.993059717273
2017-10-03 00:27:39	1631.93131023028
2017-10-03 00:27:40	1639.507090247142
2017-10-03 00:27:41	1684.8813261226962
2017-10-03 00:27:42	1622.4559190047519
2017-10-03 00:27:43	1702.8061086844841
2017-10-03 00:27:44	1707.618647581429
2017-10-03 00:27:46	1654.6468693278032
2017-10-03 00:27:47	1650.9899523864776
2017-10-03 00:27:48	1656.5382592527062
2017-10-03 00:27:49	1698.1943605305019
2017-10-03 00:27:50	1667.0552377988247
2017-10-03 00:27:51	1700.9201950772685
2017-10-03 00:27:52	1711.387128348158
2017-10-03 00:27:53	1684.8813261226962
2017-10-03 00:27:55	1663.3970826446046
2017-10-03 00:27:56	1695.9956317404242
2017-10-03 00:27:57	1697.1477359362907
2017-10-03 00:27:58	1669.7714220098455
2017-10-03 00:27:59	1670.7162141766519
2017-10-03 00:28:00	1613.1193330282201
2017-10-03 00:28:01	1650.7366733852652
2017-10-03 00:28:03	1600.637895006437
2017-10-03 00:28:04	1666.81789855339
2017-10-03 00:28:05	1612.0255595164224
2017-10-03 00:28:06	1680.1610197483014
2017-10-03 00:28:07	1648.0251236022277
2017-10-03 00:28:08	1623.543834626594
2017-10-03 00:28:09	1699.8745515763585
2017-10-03 00:28:10	1707.421216908614
2017-10-03 00:28:12	1725.511009437051
2017-10-03 00:28:13	1653.7010852080157
2017-10-03 00:28:14	1747.0673107986452
2017-10-03 00:28:15	1678.2725084953422
2017-10-03 00:28:16	1767.8192478628564
2017-10-03 00:28:17	1667.8816658615585
2017-10-03 00:28:18	1668.8265726113837
2017-10-03 00:28:19	1682.0493083138454
2017-10-03 00:28:21	1710.2501478773531
2017-10-03 00:28:22	1673.6656934331415
2017-10-03 00:28:23	1655.4682179938347
2017-10-03 00:28:24	1637.7466108264396
2017-10-03 00:28:25	1674.4948134662568
2017-10-03 00:28:26	1731.1576767342199
2017-10-03 00:28:27	1714.1172380380094
2017-10-03 00:28:29	1662.2110128489694
2017-10-03 00:28:30	1682.993369445518
2017-10-03 00:28:31	1646.2614072410543
2017-10-03 00:28:32	1645.0569840246535
2017-10-03 00:28:33	1672.605627411632
2017-10-03 00:28:34	1684.8813261226962
2017-10-03 00:28:35	1732.098436788429
2017-10-03 00:28:36	1614.8709850342204
2017-10-03 00:28:38	1680.1610197483014
2017-10-03 00:28:39	1706.6765920085668
2017-10-03 00:28:40	1594.9404319502241
2017-10-03 00:28:41	1680.1610197376272
2017-10-03 00:28:42	1575.1437532256118
2017-10-03 00:28:43	1593.0407321706969
2017-10-03 00:28:44	1648.9712675425444
2017-10-03 00:28:45	1690.5438815153261
2017-10-03 00:28:47	1644.2399417740364
2017-10-03 00:28:48	1658.6748662467958
2017-10-03 00:28:49	1693.2685865634994
2017-10-03 00:28:50	1671.777320073012
2017-10-03 00:28:51	1648.9712675425444
2017-10-03 00:28:52	1630.0367394144616
2017-10-03 00:28:53	1667.8816658615585
2017-10-03 00:28:55	1605.5329023953814
2017-10-03 00:28:56	1751.7697576686116
2017-10-03 00:28:57	1714.2126826649335
2017-10-03 00:28:58	1653.4505017139202
2017-10-03 00:28:59	1593.9676732959056
2017-10-03 00:29:00	1659.5768357791937
2017-10-03 00:29:01	1615.303306329835
2017-10-03 00:29:02	1658.3989118016882
2017-10-03 00:29:04	1567.6928548542473
2017-10-03 00:29:05	1606.7791814434624
2017-10-03 00:29:06	1720.7488277481307
2017-10-03 00:29:07	1682.2716089519274
2017-10-03 00:29:08	1645.5392027661055
2017-10-03 00:29:09	1689.70784234259
2017-10-03 00:29:10	1707.618647581429
2017-10-03 00:29:12	1741.4228664527523
2017-10-03 00:29:13	1624.3515069384362
2017-10-03 00:29:14	1583.5380918672442
2017-10-03 00:29:15	1673.6656934331415
2017-10-03 00:29:16	1634.7726953386023
2017-10-03 00:29:17	1661.387170394853
2017-10-03 00:29:18	1693.374426716977
2017-10-03 00:29:19	1668.8265726113837
2017-10-03 00:29:21	1667.8816658615585
2017-10-03 00:29:22	1706.6764376407075
2017-10-03 00:29:23	1729.187453683814
2017-10-03 00:29:24	1709.5030676507301
2017-10-03 00:29:25	1695.26118814538
2017-10-03 00:29:26	1675.6680960872518
2017-10-03 00:29:27	1617.7158219131425
2017-10-03 00:29:29	1677.5552450879595
2017-10-03 00:29:30	1723.537603857536
2017-10-03 00:29:31	1600.637895006437
2017-10-03 00:29:32	1665.1660635191338
2017-10-03 00:29:33	1636.8001979000564
2017-10-03 00:29:34	1678.159267757414
2017-10-03 00:29:35	1630.984056324826
2017-10-03 00:29:36	1721.6539286513027
2017-10-03 00:29:38	1657.6071915374675
2017-10-03 00:29:39	1678.2725084953422
2017-10-03 00:29:40	1736.7178853855125
2017-10-03 00:29:41	1616.9109694194958
2017-10-03 00:29:42	1656.4143481114797
2017-10-03 00:29:43	1700.9201950772685
2017-10-03 00:29:44	1708.560960519417
2017-10-03 00:29:45	1610.2747706162188
2017-10-03 00:29:47	1723.537603857536
2017-10-03 00:29:48	1679.2167920216132
2017-10-03 00:29:49	1679.2167920216132
2017-10-03 00:29:50	1748.948425514175
2017-10-03 00:29:51	1676.497829455788
2017-10-03 00:29:52	1655.4682179938347
2017-10-03 00:29:53	1657.6071915374675
2017-10-03 00:29:55	1645.4447886836256
2017-10-03 00:29:56	1664.9270201141178
2017-10-03 00:29:57	1644.2399417633376
2017-10-03 00:29:58	1686.769062933894
2017-10-03 00:29:59	1767.7497773162743
2017-10-03 00:30:00	1644.2399417740364
2017-10-03 00:30:01	1642.3469852340827
2017-10-03 00:30:02	1620.5600739835622
2017-10-03 00:30:04	1691.4874505118446
2017-10-03 00:30:05	1700.0795138539986
2017-10-03 00:30:06	1695.366002509222
2017-10-03 00:30:07	1748.948425514175
2017-10-03 00:30:08	1733.8943314108394
2017-10-03 00:30:09	1659.3749005336078
2017-10-03 00:30:10	1662.2110128489694
2017-10-03 00:30:11	1725.4210823548547
2017-10-03 00:30:13	1699.034071196954
2017-10-03 00:30:14	1693.480163998633
2017-10-03 00:30:15	1701.761493078337
2017-10-03 00:30:16	1684.0477313459517
2017-10-03 00:30:17	1656.5382592527062
2017-10-03 00:30:18	1718.8280445133757
2017-10-03 00:30:19	1770.5684845527844
2017-10-03 00:30:21	1641.793571065068
2017-10-03 00:30:22	1591.7792224945722
2017-10-03 00:30:23	1679.2167920216132
2017-10-03 00:30:24	1654.6468693278032
2017-10-03 00:30:25	1652.755241479729
2017-10-03 00:30:26	1665.991679711488
2017-10-03 00:30:27	1671.6609492635569
2017-10-03 00:30:28	1727.3043652505414
2017-10-03 00:30:30	1655.5925939587785
2017-10-03 00:30:31	1716.0017114188647
2017-10-03 00:30:32	1670.7162141766519
2017-10-03 00:30:33	1659.4972983617104
2017-10-03 00:30:34	1709.5030676507301
2017-10-03 00:30:35	1635.5855435683259
2017-10-03 00:30:36	1649.9173511690074
2017-10-03 00:30:37	1661.2657006148238
2017-10-03 00:30:39	1627.0560524096788
2017-10-03 00:30:40	1749.897237466191
2017-10-03 00:30:41	1701.8631780931453
2017-10-03 00:30:42	1683.9373753312211
2017-10-03 00:30:43	1683.9373753312211
2017-10-03 00:30:44	1657.6071915374675
2017-10-03 00:30:45	1691.4874505118446
2017-10-03 00:30:47	1645.3156962801404
2017-10-03 00:30:48	1724.479367620282
2017-10-03 00:30:49	1733.9801261168038
2017-10-03 00:30:50	1662.2110128489694
2017-10-03 00:30:51	1679.2167920216132
2017-10-03 00:30:52	1654.6468693278032
2017-10-03 00:30:53	1684.7714780990677
2017-10-03 00:30:54	1739.457734308451
2017-10-03 00:30:56	1694.3178342077338
2017-10-03 00:30:57	1653.5757793783048
2017-10-03 00:30:58	1660.1984281252448
2017-10-03 00:30:59	1676.4335010575305
2017-10-03 00:31:00	1676.165701077173
2017-10-03 00:31:01	1595.0944269463334
2017-10-03 00:31:02	1711.1932286363294
2017-10-03 00:31:03	1660.3203298900603
2017-10-03 00:31:05	1647.0789191962904
2017-10-03 00:31:06	1656.5382592527062
2017-10-03 00:31:07	1662.3318678530536
2017-10-03 00:31:08	1655.7168487844947
2017-10-03 00:31:09	1730.9829360234953
2017-10-03 00:31:10	1677.856421844021
2017-10-03 00:31:11	1736.886796805762
2017-10-03 00:31:12	1644.1099819747224
2017-10-03 00:31:14	1558.1904553133863
2017-10-03 00:31:15	1694.2124560081745
2017-10-03 00:31:16	1707.5199802212815
2017-10-03 00:31:17	1706.6765920085668
2017-10-03 00:31:18	1639.5070902364394
2017-10-03 00:31:19	1625.2992048407668
2017-10-03 00:31:20	1706.5773096365554
2017-10-03 00:31:22	1669.888567789164
2017-10-03 00:31:23	1720.7120169256725
2017-10-03 00:31:24	1673.550248761949
2017-10-03 00:31:25	1633.6906901445554
2017-10-03 00:31:26	1672.605627411632
2017-10-03 00:31:27	1728.5116352769533
2017-10-03 00:31:28	1661.0224057356395
2017-10-03 00:31:29	1705.6345873326504
2017-10-03 00:31:31	1658.4294123937057
2017-10-03 00:31:32	1600.789219190813
2017-10-03 00:31:33	1583.6978749904229
2017-10-03 00:31:34	1718.8280445133757
2017-10-03 00:31:35	1676.2696063714286
2017-10-03 00:31:36	1669.7714220098455
2017-10-03 00:31:37	1657.4838653506579
2017-10-03 00:31:38	1632.0671992933103
2017-10-03 00:31:40	1582.5874448450222
2017-10-03 00:31:41	1670.8328966242802
2017-10-03 00:31:42	1667.645023753089
2017-10-03 00:31:43	1620.0550123104601
2017-10-03 00:31:44	1787.3531097348314
2017-10-03 00:31:45	1650.0764212554527
2017-10-03 00:31:46	1702.7048850230121
2017-10-03 00:31:47	1633.699908200099
2017-10-03 00:31:49	1655.7168487844947
2017-10-03 00:31:50	1615.819329208894
2017-10-03 00:31:51	1650.9899523864776
2017-10-03 00:31:52	1661.1441124495566
2017-10-03 00:31:53	1661.5083712466983
2017-10-03 00:31:54	1659.4972983617104
2017-10-03 00:31:55	1698.0909300610342
2017-10-03 00:31:57	1651.9354510273588
2017-10-03 00:31:58	1639.507090247142
2017-10-03 00:31:59	1682.0493083138454
2017-10-03 00:32:00	1627.3324829801102
2017-10-03 00:32:01	1696.1001878519755
2017-10-03 00:32:02	1606.3329273713448
2017-10-03 00:32:03	1748.948425514175
2017-10-03 00:32:04	1682.8824433034588
2017-10-03 00:32:06	1714.1172380380094
2017-10-03 00:32:07	1672.9528609607728
2017-10-03 00:32:08	1688.4403269805662
2017-10-03 00:32:09	1687.7128492464317
2017-10-03 00:32:10	1670.7162141766519
2017-10-03 00:32:11	1614.8709850342204
2017-10-03 00:32:12	1769.628957791892
2017-10-03 00:32:13	1663.1562667335684
2017-10-03 00:32:15	1655.5925939587785
2017-10-03 00:32:16	1682.993369445518
2017-10-03 00:32:17	1629.0893593474054
2017-10-03 00:32:18	1616.7676081215106
2017-10-03 00:32:19	1700.0795138539986
2017-10-03 00:32:20	1631.256634323477
2017-10-03 00:32:21	1635.5855435683259
2017-10-03 00:32:23	1652.755241479729
2017-10-03 00:32:24	1703.8496514767548
2017-10-03 00:32:25	1657.6070410383352
2017-10-03 00:32:26	1683.104187708067
2017-10-03 00:32:27	1665.0466000290983
2017-10-03 00:32:28	1705.6345873326504
2017-10-03 00:32:29	1670.7162141766519
2017-10-03 00:32:30	1741.4228664527523
2017-10-03 00:32:32	1698.0909300610342
2017-10-03 00:32:33	1747.0673107986452
2017-10-03 00:32:34	1672.605627411632
2017-10-03 00:32:35	1766.194464822281
2017-10-03 00:32:36	1644.2399417633376
2017-10-03 00:32:37	1602.5365076965431
2017-10-03 00:32:38	1609.1795415722584
2017-10-03 00:32:39	1671.777320073012
2017-10-03 00:32:41	1639.507090247142
2017-10-03 00:32:42	1586.2310868644486
2017-10-03 00:32:43	1713.1749255375337
2017-10-03 00:32:44	1646.1326541836604
2017-10-03 00:32:45	1665.1662146062777
2017-10-03 00:32:46	1683.9373753312211
2017-10-03 00:32:47	1688.7644738598217
2017-10-03 00:32:49	1642.3469852340827
2017-10-03 00:32:50	1722.5957909149
2017-10-03 00:32:51	1705.5349017585181
2017-10-03 00:32:52	1581.797307827324
2017-10-03 00:32:53	1633.8256295907431
2017-10-03 00:32:54	1688.6565810183574
2017-10-03 00:32:55	1738.6000184353134
2017-10-03 00:32:56	1620.7015652325633
2017-10-03 00:32:58	1618.663970724861
2017-10-03 00:32:59	1705.6345873326504
2017-10-03 00:33:00	1708.7572423719266
2017-10-03 00:33:01	1697.88392104721
2017-10-03 00:33:02	1630.8475677539159
2017-10-03 00:33:03	1625.2992048407668
2017-10-03 00:33:04	1650.8633746012965
2017-10-03 00:33:05	1745.1860134707194
2017-10-03 00:33:07	1693.374426716977
2017-10-03 00:33:08	1627.19440923248
2017-10-03 00:33:09	1686.8780326010647
2017-10-03 00:33:10	1675.4393216442718
2017-10-03 00:33:11	1633.0137754440518
2017-10-03 00:33:12	1686.6601401359835
2017-10-03 00:33:13	1749.0268854110645
2017-10-03 00:33:15	1663.9814182797368
2017-10-03 00:33:16	1641.4004150719147
2017-10-03 00:33:17	1690.5438815153261
2017-10-03 00:33:18	1727.3933736204413
2017-10-03 00:33:19	1648.0251236022277
2017-10-03 00:33:20	1729.187453683814
2017-10-03 00:33:21	1707.618802026089
2017-10-03 00:33:22	1763.9909046528087
2017-10-03 00:33:24	1647.0789191962904
2017-10-03 00:33:25	1651.80933799118
2017-10-03 00:33:26	1712.2325623053803
2017-10-03 00:33:27	1723.7193634753576
2017-10-03 00:33:28	1665.8725639482855
2017-10-03 00:33:29	1694.3178342077338
2017-10-03 00:33:30	1660.4421129452057
2017-10-03 00:33:31	1674.6097951709648
2017-10-03 00:33:33	1670.7162141766519
2017-10-03 00:33:34	1647.2073567263785
2017-10-03 00:33:35	1651.80933799118
2017-10-03 00:33:36	1672.605627411632
2017-10-03 00:33:37	1739.5410145162
2017-10-03 00:33:38	1710.347683081753
2017-10-03 00:33:39	1738.6835194301225
2017-10-03 00:33:41	1686.8780326010647
2017-10-03 00:33:42	1763.9909046528087
2017-10-03 00:33:43	1696.1000341768188
2017-10-03 00:33:44	1648.1530960854866
2017-10-03 00:33:45	1718.8280445133757
2017-10-03 00:33:46	1693.374426716977
2017-10-03 00:33:47	1727.585188992041
2017-10-03 00:33:48	1691.4874505118446
2017-10-03 00:33:50	1619.6120547084558
2017-10-03 00:33:51	1649.9173511690074
2017-10-03 00:33:52	1666.1108306782091
2017-10-03 00:33:53	1678.3854869471882
2017-10-03 00:33:54	1640.3221091712714
2017-10-03 00:33:55	1685.825221939673
2017-10-03 00:33:56	1719.7700555969375
2017-10-03 00:33:57	1760.3043103369118
2017-10-03 00:33:59	1663.1562667335684
2017-10-03 00:34:00	1648.1530960854866
2017-10-03 00:34:01	1632.742946349259
2017-10-03 00:34:02	1713.1749255375337
2017-10-03 00:34:03	1737.743091904595
2017-10-03 00:34:04	1629.2266478589036
2017-10-03 00:34:05	1783.7175001517587
2017-10-03 00:34:07	1634.0952624870188
2017-10-03 00:34:08	1686.6599872050701
2017-10-03 00:34:09	1639.507090247142
2017-10-03 00:34:10	1678.2725084953422
2017-10-03 00:34:11	1599.840280827293
2017-10-03 00:34:12	1766.8101233300274
2017-10-03 00:34:13	1672.7215351212317
2017-10-03 00:34:14	1668.8265726113837
2017-10-03 00:34:16	1691.5939578196267
2017-10-03 00:34:17	1699.034071196954
2017-10-03 00:34:18	1748.948425514175
2017-10-03 00:34:19	1680.2732251850728
2017-10-03 00:34:20	1716.943872570736
2017-10-03 00:34:21	1694.3178342183985
2017-10-03 00:34:22	1594.9404319502241
2017-10-03 00:34:23	1645.186328423266
2017-10-03 00:34:25	1670.8330481582927
2017-10-03 00:34:26	1622.4559190047519
2017-10-03 00:34:27	1645.186328423266
2017-10-03 00:34:28	1660.4421129452057
2017-10-03 00:34:29	1661.2657006148238
2017-10-03 00:34:30	1716.943872570736
2017-10-03 00:34:31	1757.4112121867827
2017-10-03 00:34:33	1647.0789191962904
2017-10-03 00:34:34	1687.8213569432605
2017-10-03 00:34:35	1764.9306871446788
2017-10-03 00:34:36	1632.0671992933103
2017-10-03 00:34:37	1699.034071196954
2017-10-03 00:34:38	1615.9630109881853
2017-10-03 00:34:39	1693.374426716977
2017-10-03 00:34:40	1728.2459337044436
2017-10-03 00:34:42	1658.552274363566
2017-10-03 00:34:43	1691.5941109925125
2017-10-03 00:34:44	1646.003625792464
2017-10-03 00:34:45	1602.686893785523
2017-10-03 00:34:46	1755.606160692744
2017-10-03 00:34:47	1703.648378896439
2017-10-03 00:34:48	1704.5915120061168
2017-10-03 00:34:49	1674.4948134662568
2017-10-03 00:34:51	1685.9346536569178
2017-10-03 00:34:52	1681.9379193913069
2017-10-03 00:34:53	1769.6975147891271
2017-10-03 00:34:54	1714.2126826649335
2017-10-03 00:34:55	1660.3203298900603
2017-10-03 00:34:56	1629.2266478589036
2017-10-03 00:34:57	1675.4393216335943
2017-10-03 00:34:59	1743.2230873776286
2017-10-03 00:35:00	1618.0014698480416
2017-10-03 00:35:01	1678.0459167047925
2017-10-03 00:35:02	1625.2992048407668
2017-10-03 00:35:03	1611.8798634337497
2017-10-03 00:35:04	1673.550248761949
2017-10-03 00:35:05	1692.3246633568879
2017-10-03 00:35:06	1590.4171571920247
2017-10-03 00:35:08	1643.2934940842
2017-10-03 00:35:09	1653.8261188025062
2017-10-03 00:35:10	1708.4625992278998
2017-10-03 00:35:11	1627.3326311026105
2017-10-03 00:35:12	1645.0568343724558
2017-10-03 00:35:13	1665.1662146062777
2017-10-03 00:35:14	1687.6042359501052
2017-10-03 00:35:15	1712.2325623053803
2017-10-03 00:35:17	1707.421216908614
2017-10-03 00:35:18	1653.8261188025062
2017-10-03 00:35:19	1659.4972983617104
2017-10-03 00:35:20	1671.777320073012
2017-10-03 00:35:21	1609.3265002940484
2017-10-03 00:35:22	1652.755241479729
2017-10-03 00:35:23	1687.8213569432605
2017-10-03 00:35:25	1649.098775045714
2017-10-03 00:35:26	1635.5855435683259
2017-10-03 00:35:27	1699.034071196954
2017-10-03 00:35:28	1630.0367394144616
2017-10-03 00:35:29	1630.984056324826
2017-10-03 00:35:30	1610.1282802817755
2017-10-03 00:35:31	1644.3697749219739
2017-10-03 00:35:32	1618.663970724861
2017-10-03 00:35:34	1743.38574112021
2017-10-03 00:35:35	1668.708848851592
2017-10-03 00:35:36	1702.9070799356123
2017-10-03 00:35:37	1719.7700555969375
2017-10-03 00:35:38	1661.2657006148238
2017-10-03 00:35:39	1607.7254125193178
2017-10-03 00:35:40	1703.5475185468918
2017-10-03 00:35:41	1699.9771594957829
2017-10-03 00:35:43	1630.0367394144616
2017-10-03 00:35:44	1678.159267757414
2017-10-03 00:35:45	1694.3178342183985
2017-10-03 00:35:46	1693.374426716977
2017-10-03 00:35:47	1658.4294123937057
2017-10-03 00:35:48	1621.5080287019705
2017-10-03 00:35:49	1622.4559190047519
2017-10-03 00:35:51	1592.0907793851734
2017-10-03 00:35:52	1652.755241479729
2017-10-03 00:35:53	1681.2169347738316
2017-10-03 00:35:54	1571.9600625246528
2017-10-03 00:35:55	1673.4348435457584
2017-10-03 00:35:56	1657.4838653506579
2017-10-03 00:35:57	1688.7644738598217
2017-10-03 00:35:58	1685.9346536569178
2017-10-03 00:36:00	1642.3469852340827
2017-10-03 00:36:01	1641.5316445526869
2017-10-03 00:36:02	1708.4625992278998
2017-10-03 00:36:03	1673.550248761949
2017-10-03 00:36:04	1684.8813261226962
2017-10-03 00:36:05	1747.1466867449187
2017-10-03 00:36:06	1644.2399417740364
2017-10-03 00:36:07	1582.5874448450222
2017-10-03 00:36:09	1674.4948134662568
2017-10-03 00:36:10	1710.3476830710986
2017-10-03 00:36:11	1765.8704266531863
2017-10-03 00:36:12	1670.5994180392388
2017-10-03 00:36:13	1678.2725084953422
2017-10-03 00:36:14	1635.7196986351305
2017-10-03 00:36:15	1671.6609492635569
2017-10-03 00:36:17	1763.9909046528087
2017-10-03 00:36:18	1689.707689322833
2017-10-03 00:36:19	1671.6609492635569
2017-10-03 00:36:20	1685.9346536569178
2017-10-03 00:36:21	1646.1326541836604
2017-10-03 00:36:22	1659.3749005336078
2017-10-03 00:36:23	1690.5438815153261
2017-10-03 00:36:24	1603.4857131154715
2017-10-03 00:36:26	1646.1326541836604
2017-10-03 00:36:27	1619.6120547084558
2017-10-03 00:36:28	1758.4253408430918
2017-10-03 00:36:29	1614.8709850342204
2017-10-03 00:36:30	1682.0493083138454
2017-10-03 00:36:31	1600.637895006437
2017-10-03 00:36:32	1675.782392408249
2017-10-03 00:36:33	1645.0568343724558
2017-10-03 00:36:35	1710.347683081753
2017-10-03 00:36:36	1788.4116498647177
2017-10-03 00:36:37	1653.8262689972325
2017-10-03 00:36:38	1652.755241479729
2017-10-03 00:36:39	1601.5872350405555
2017-10-03 00:36:40	1675.4393216442718
2017-10-03 00:36:41	1701.8631780931453
2017-10-03 00:36:43	1648.9712675425444
2017-10-03 00:36:44	1654.6468693278032
2017-10-03 00:36:45	1693.374426716977
2017-10-03 00:36:46	1690.8647829696836
2017-10-03 00:36:47	1646.8216681657134
2017-10-03 00:36:48	1646.2615568382196
2017-10-03 00:36:49	1640.4537834566254
2017-10-03 00:36:50	1702.9072339964046
2017-10-03 00:36:52	1767.680239391997
2017-10-03 00:36:53	1720.7120169256725
2017-10-03 00:36:54	1668.944333176567
2017-10-03 00:36:55	1617.8585681916747
2017-10-03 00:36:56	1680.1610197483014
2017-10-03 00:36:57	1672.605627411632
2017-10-03 00:36:58	1677.3281690177428
2017-10-03 00:36:59	1747.0673107986452
2017-10-03 00:37:01	1690.5438815153261
2017-10-03 00:37:02	1728.2459337044436
2017-10-03 00:37:03	1622.4559190047519
2017-10-03 00:37:04	1719.7700555969375
2017-10-03 00:37:05	1693.374426716977
2017-10-03 00:37:06	1599.6884874531156
2017-10-03 00:37:07	1733.980282653775
2017-10-03 00:37:09	1690.5438815153261
2017-10-03 00:37:10	1604.5842997702246
2017-10-03 00:37:11	1633.8256295907431
2017-10-03 00:37:12	1692.4309655320378
2017-10-03 00:37:13	1655.7166984375885
2017-10-03 00:37:14	1684.0477313459517
2017-10-03 00:37:15	1669.7714220098455
2017-10-03 00:37:16	1699.034071196954
2017-10-03 00:37:18	1699.1370404982397
2017-10-03 00:37:19	1613.1191859981361
2017-10-03 00:37:20	1653.7010852080157
2017-10-03 00:37:21	1748.869889459966
2017-10-03 00:37:22	1690.5438815046589
2017-10-03 00:37:23	1699.8745515763585
2017-10-03 00:37:24	1639.507090247142
2017-10-03 00:37:25	1747.226143265003
2017-10-03 00:37:27	1711.0960598597403
2017-10-03 00:37:28	1755.6063189670651
2017-10-03 00:37:29	1619.6120547084558
2017-10-03 00:37:30	1688.6565810183574
2017-10-03 00:37:31	1658.4294123937057
2017-10-03 00:37:32	1762.111210207817
2017-10-03 00:37:33	1685.825221939673
2017-10-03 00:37:35	1707.5199802212815
2017-10-03 00:37:36	1732.9530516880532
2017-10-03 00:37:37	1670.8328966242802
2017-10-03 00:37:38	1704.5916663607825
2017-10-03 00:37:39	1696.4129398014927
2017-10-03 00:37:40	1717.698346085091
[truncated: 998,000+ more rows]
