# Supplementary material for: Spatial-temporal modeling of background radiation using mobile sensor networks
Source: PLoS One. 2018 Oct 19;13(10):e0205092. doi: 10.1371/journal.pone.0205092 (PMC6195270; doi:10.1371/journal.pone.0205092)
Supplement: S3 Table — The datetime column is in the time zone of Central Time (CT), United States. Precipitation measurements are in the unit of inch per half hour. (CSV) [file pone.0205092.s003.csv]

datetime	RainFall
2017-10-03 00:30:00	0.0
2017-10-03 01:00:00	0.0
2017-10-03 01:30:00	0.0
2017-10-03 02:00:00	0.0
2017-10-03 02:30:00	0.0
2017-10-03 03:00:00	0.0
2017-10-03 03:30:00	0.0
2017-10-03 04:00:00	0.0
2017-10-03 04:30:00	0.0
2017-10-03 05:00:00	0.0
2017-10-03 05:30:00	0.0
2017-10-03 06:00:00	0.0
2017-10-03 06:30:00	0.0
2017-10-03 07:00:00	0.0
2017-10-03 07:30:00	0.0
2017-10-03 08:00:00	0.0
2017-10-03 08:30:00	0.0
2017-10-03 09:00:00	0.0
2017-10-03 09:30:00	0.0
2017-10-03 10:00:00	0.0
2017-10-03 10:30:00	0.0
2017-10-03 11:00:00	0.0
2017-10-03 11:30:00	0.0
2017-10-03 12:00:00	0.0
2017-10-03 12:30:00	0.0
2017-10-03 13:00:00	0.0
2017-10-03 13:30:00	0.0
2017-10-03 14:00:00	0.0
2017-10-03 14:30:00	0.0
2017-10-03 15:00:00	0.03
2017-10-03 15:30:00	0.0
2017-10-03 16:00:00	0.0
2017-10-03 16:30:00	0.0
2017-10-03 17:00:00	0.0
2017-10-03 17:30:00	0.0
2017-10-03 18:00:00	0.0
2017-10-03 18:30:00	0.0
2017-10-03 19:00:00	0.0
2017-10-03 19:30:00	0.0
2017-10-03 20:00:00	0.0
2017-10-03 20:30:00	0.0
2017-10-03 21:00:00	0.0
2017-10-03 21:30:00	0.0
2017-10-03 22:00:00	0.0
2017-10-03 22:30:00	0.0
2017-10-03 23:00:00	0.0
2017-10-03 23:30:00	0.0
2017-10-04 00:00:00	0.0
2017-10-04 00:30:00	0.0
2017-10-04 01:00:00	0.0
2017-10-04 01:30:00	0.0
2017-10-04 02:00:00	0.0
2017-10-04 02:30:00	0.0
2017-10-04 03:00:00	0.0
2017-10-04 03:30:00	0.0
2017-10-04 04:00:00	0.0
2017-10-04 04:30:00	0.0
2017-10-04 05:00:00	0.0
2017-10-04 05:30:00	0.0
2017-10-04 06:00:00	0.0
2017-10-04 06:30:00	0.0
2017-10-04 07:00:00	0.0
2017-10-04 07:30:00	0.0
2017-10-04 08:00:00	0.0
2017-10-04 08:30:00	0.0
2017-10-04 09:00:00	0.0
2017-10-04 09:30:00	0.0
2017-10-04 10:00:00	0.0
2017-10-04 10:30:00	0.0
2017-10-04 11:00:00	0.0
2017-10-04 11:30:00	0.0
2017-10-04 12:00:00	0.0
2017-10-04 12:30:00	0.0
2017-10-04 13:00:00	0.0
2017-10-04 13:30:00	0.0
2017-10-04 14:00:00	0.0
2017-10-04 14:30:00	0.0
2017-10-04 15:00:00	0.0
2017-10-04 15:30:00	0.0
2017-10-04 16:00:00	0.0
2017-10-04 16:30:00	0.0
2017-10-04 17:00:00	0.0
2017-10-04 17:30:00	0.0
2017-10-04 18:00:00	0.0
2017-10-04 18:30:00	0.0
2017-10-04 19:00:00	0.0
2017-10-04 19:30:00	0.0
2017-10-04 20:00:00	0.0
2017-10-04 20:30:00	0.0
2017-10-04 21:00:00	0.0
2017-10-04 21:30:00	0.0
2017-10-04 22:00:00	0.0
2017-10-04 22:30:00	0.0
2017-10-04 23:00:00	0.0
2017-10-04 23:30:00	0.19
2017-10-05 00:00:00	0.03
2017-10-05 00:30:00	0.0
2017-10-05 01:00:00	0.01
2017-10-05 01:30:00	0.0
2017-10-05 02:00:00	0.01
2017-10-05 02:30:00	0.04
2017-10-05 03:00:00	0.02
2017-10-05 03:30:00	0.01
2017-10-05 04:00:00	0.0
2017-10-05 04:30:00	0.0
2017-10-05 05:00:00	0.01
2017-10-05 05:30:00	0.0
2017-10-05 06:00:00	0.0
2017-10-05 06:30:00	0.0
2017-10-05 07:00:00	0.0
2017-10-05 07:30:00	0.0
2017-10-05 08:00:00	0.0
2017-10-05 08:30:00	0.1
2017-10-05 09:00:00	0.14
2017-10-05 09:30:00	0.04
2017-10-05 10:00:00	0.03
2017-10-05 10:30:00	0.01
2017-10-05 11:00:00	0.0
2017-10-05 11:30:00	0.0
2017-10-05 12:00:00	0.0
2017-10-05 12:30:00	0.0
2017-10-05 13:00:00	0.0
2017-10-05 13:30:00	0.0
2017-10-05 14:00:00	0.0
2017-10-05 14:30:00	0.0
2017-10-05 15:00:00	0.0
2017-10-05 15:30:00	0.0
2017-10-05 16:00:00	0.0
2017-10-05 16:30:00	0.0
2017-10-05 17:00:00	0.0
2017-10-05 17:30:00	0.0
2017-10-05 18:00:00	0.0
2017-10-05 18:30:00	0.0
2017-10-05 19:00:00	0.0
2017-10-05 19:30:00	0.0
2017-10-05 20:00:00	0.0
2017-10-05 20:30:00	0.0
2017-10-05 21:00:00	0.0
2017-10-05 21:30:00	0.0
2017-10-05 22:00:00	0.0
2017-10-05 22:30:00	0.0
2017-10-05 23:00:00	0.0
2017-10-05 23:30:00	0.0
2017-10-06 00:00:00	0.0
2017-10-06 00:30:00	0.0
2017-10-06 01:00:00	0.0
2017-10-06 01:30:00	0.0
2017-10-06 02:00:00	0.01
2017-10-06 02:30:00	0.0
2017-10-06 03:00:00	0.0
2017-10-06 03:30:00	0.0
2017-10-06 04:00:00	0.0
2017-10-06 04:30:00	0.0
2017-10-06 05:00:00	0.0
2017-10-06 05:30:00	0.0
2017-10-06 06:00:00	0.19
2017-10-06 06:30:00	0.16
2017-10-06 07:00:00	0.08
2017-10-06 07:30:00	0.13
2017-10-06 08:00:00	0.11
2017-10-06 08:30:00	0.14
2017-10-06 09:00:00	0.09
2017-10-06 09:30:00	0.03
2017-10-06 10:00:00	0.0
2017-10-06 10:30:00	0.01
2017-10-06 11:00:00	0.0
2017-10-06 11:30:00	0.0
2017-10-06 12:00:00	0.01
2017-10-06 12:30:00	0.0
2017-10-06 13:00:00	0.0
2017-10-06 13:30:00	0.0
2017-10-06 14:00:00	0.0
2017-10-06 14:30:00	0.0
2017-10-06 15:00:00	0.0
2017-10-06 15:30:00	0.01
2017-10-06 16:00:00	0.0
2017-10-06 16:30:00	0.0
2017-10-06 17:00:00	0.0
2017-10-06 17:30:00	0.0
2017-10-06 18:00:00	0.0
2017-10-06 18:30:00	0.01
2017-10-06 19:00:00	0.02
2017-10-06 19:30:00	0.01
2017-10-06 20:00:00	0.01
2017-10-06 20:30:00	0.01
2017-10-06 21:00:00	0.0
2017-10-06 21:30:00	0.0
2017-10-06 22:00:00	0.0
2017-10-06 22:30:00	0.0
2017-10-06 23:00:00	0.0
2017-10-06 23:30:00	0.0
2017-10-07 00:00:00	0.0
2017-10-07 00:30:00	0.01
2017-10-07 01:00:00	0.0
2017-10-07 01:30:00	0.0
2017-10-07 02:00:00	0.0
2017-10-07 02:30:00	0.0
2017-10-07 03:00:00	0.0
2017-10-07 03:30:00	0.0
2017-10-07 04:00:00	0.0
2017-10-07 04:30:00	0.0
2017-10-07 05:00:00	0.0
2017-10-07 05:30:00	0.0
2017-10-07 06:00:00	0.0
2017-10-07 06:30:00	0.0
2017-10-07 07:00:00	0.0
2017-10-07 07:30:00	0.0
2017-10-07 08:00:00	0.0
2017-10-07 08:30:00	0.0
2017-10-07 09:00:00	0.0
2017-10-07 09:30:00	0.0
2017-10-07 10:00:00	0.0
2017-10-07 10:30:00	0.0
2017-10-07 11:00:00	0.0
2017-10-07 11:30:00	0.0
2017-10-07 12:00:00	0.0
2017-10-07 12:30:00	0.0
2017-10-07 13:00:00	0.0
2017-10-07 13:30:00	0.0
2017-10-07 14:00:00	0.0
2017-10-07 14:30:00	0.0
2017-10-07 15:00:00	0.0
2017-10-07 15:30:00	0.0
2017-10-07 16:00:00	0.0
2017-10-07 16:30:00	0.01
2017-10-07 17:00:00	0.14
2017-10-07 17:30:00	0.060000000000000005
2017-10-07 18:00:00	0.03
2017-10-07 18:30:00	0.0
2017-10-07 19:00:00	0.0
2017-10-07 19:30:00	0.0
2017-10-07 20:00:00	0.0
2017-10-07 20:30:00	0.0
2017-10-07 21:00:00	0.0
2017-10-07 21:30:00	0.0
2017-10-07 22:00:00	0.0
2017-10-07 22:30:00	0.0
2017-10-07 23:00:00	0.0
2017-10-07 23:30:00	0.0
2017-10-08 00:00:00	0.0
2017-10-08 00:30:00	0.0
2017-10-08 01:00:00	0.0
2017-10-08 01:30:00	0.0
2017-10-08 02:00:00	0.0
2017-10-08 02:30:00	0.0
2017-10-08 03:00:00	0.0
2017-10-08 03:30:00	0.0
2017-10-08 04:00:00	0.0
2017-10-08 04:30:00	0.0
2017-10-08 05:00:00	0.0
2017-10-08 05:30:00	0.0
2017-10-08 06:00:00	0.0
2017-10-08 06:30:00	0.0
2017-10-08 07:00:00	0.0
2017-10-08 07:30:00	0.0
2017-10-08 08:00:00	0.0
2017-10-08 08:30:00	0.0
2017-10-08 09:00:00	0.0
2017-10-08 09:30:00	0.0
2017-10-08 10:00:00	0.0
2017-10-08 10:30:00	0.0
2017-10-08 11:00:00	0.0
2017-10-08 11:30:00	0.0
2017-10-08 12:00:00	0.0
2017-10-08 12:30:00	0.0
2017-10-08 13:00:00	0.0
2017-10-08 13:30:00	0.0
2017-10-08 14:00:00	0.0
2017-10-08 14:30:00	0.0
2017-10-08 15:00:00	0.0
2017-10-08 15:30:00	0.0
2017-10-08 16:00:00	0.0
2017-10-08 16:30:00	0.0
2017-10-08 17:00:00	0.0
2017-10-08 17:30:00	0.0
2017-10-08 18:00:00	0.0
2017-10-08 18:30:00	0.0
2017-10-08 19:00:00	0.0
2017-10-08 19:30:00	0.0
2017-10-08 20:00:00	0.0
2017-10-08 20:30:00	0.0
2017-10-08 21:00:00	0.0
2017-10-08 21:30:00	0.0
2017-10-08 22:00:00	0.0
2017-10-08 22:30:00	0.0
2017-10-08 23:00:00	0.0
2017-10-08 23:30:00	0.0
2017-10-09 00:00:00	0.0
2017-10-09 00:30:00	0.0
2017-10-09 01:00:00	0.0
2017-10-09 01:30:00	0.0
2017-10-09 02:00:00	0.0
2017-10-09 02:30:00	0.0
2017-10-09 03:00:00	0.0
2017-10-09 03:30:00	0.0
2017-10-09 04:00:00	0.0
2017-10-09 04:30:00	0.0
2017-10-09 05:00:00	0.0
2017-10-09 05:30:00	0.0
2017-10-09 06:00:00	0.0
2017-10-09 06:30:00	0.0
2017-10-09 07:00:00	0.0
2017-10-09 07:30:00	0.0
2017-10-09 08:00:00	0.0
2017-10-09 08:30:00	0.0
2017-10-09 09:00:00	0.0
2017-10-09 09:30:00	0.0
2017-10-09 10:00:00	0.0
2017-10-09 10:30:00	0.0
2017-10-09 11:00:00	0.0
2017-10-09 11:30:00	0.0
2017-10-09 12:00:00	0.0
2017-10-09 12:30:00	0.0
2017-10-09 13:00:00	0.0
2017-10-09 13:30:00	0.0
2017-10-09 14:00:00	0.0
2017-10-09 14:30:00	0.0
2017-10-09 15:00:00	0.0
2017-10-09 15:30:00	0.0
2017-10-09 16:00:00	0.0
2017-10-09 16:30:00	0.0
2017-10-09 17:00:00	0.0
2017-10-09 17:30:00	0.0
2017-10-09 18:00:00	0.0
2017-10-09 18:30:00	0.0
2017-10-09 19:00:00	0.0
2017-10-09 19:30:00	0.0
2017-10-09 20:00:00	0.0
2017-10-09 20:30:00	0.0
2017-10-09 21:00:00	0.0
2017-10-09 21:30:00	0.0
2017-10-09 22:00:00	0.0
2017-10-09 22:30:00	0.0
2017-10-09 23:00:00	0.0
2017-10-09 23:30:00	0.0
2017-10-10 00:00:00	0.0
2017-10-10 00:30:00	0.0
2017-10-10 01:00:00	0.0
2017-10-10 01:30:00	0.0
2017-10-10 02:00:00	0.0
2017-10-10 02:30:00	0.01
2017-10-10 03:00:00	0.0
2017-10-10 03:30:00	0.04
2017-10-10 04:00:00	0.060000000000000005
2017-10-10 04:30:00	0.09000000000000001
2017-10-10 05:00:00	0.060000000000000005
2017-10-10 05:30:00	0.0
2017-10-10 06:00:00	0.04
2017-10-10 06:30:00	0.0
2017-10-10 07:00:00	0.0
2017-10-10 07:30:00	0.0
2017-10-10 08:00:00	0.0
2017-10-10 08:30:00	0.0
2017-10-10 09:00:00	0.0
2017-10-10 09:30:00	0.0
2017-10-10 10:00:00	0.0
2017-10-10 10:30:00	0.0
2017-10-10 11:00:00	0.0
2017-10-10 11:30:00	0.0
2017-10-10 12:00:00	0.0
2017-10-10 12:30:00	0.0
2017-10-10 13:00:00	0.0
2017-10-10 13:30:00	0.0
2017-10-10 14:00:00	0.0
2017-10-10 14:30:00	0.0
2017-10-10 15:00:00	0.0
2017-10-10 15:30:00	0.0
2017-10-10 16:00:00	0.0
2017-10-10 16:30:00	0.0
2017-10-10 17:00:00	0.0
2017-10-10 17:30:00	0.0
2017-10-10 18:00:00	0.0
2017-10-10 18:30:00	0.09
2017-10-10 19:00:00	0.16
2017-10-10 19:30:00	0.11
2017-10-10 20:00:00	0.09
2017-10-10 20:30:00	0.13
2017-10-10 21:00:00	0.01
2017-10-10 21:30:00	0.0
2017-10-10 22:00:00	0.13
2017-10-10 22:30:00	0.33999999999999997
2017-10-10 23:00:00	0.43
2017-10-10 23:30:00	0.13
2017-10-11 00:00:00	0.04
2017-10-11 00:30:00	0.06999999999999999
2017-10-11 01:00:00	0.05
2017-10-11 01:30:00	0.03
2017-10-11 02:00:00	0.03
2017-10-11 02:30:00	0.01
2017-10-11 03:00:00	0.01
2017-10-11 03:30:00	0.0
2017-10-11 04:00:00	0.01
2017-10-11 04:30:00	0.0
2017-10-11 05:00:00	0.0
2017-10-11 05:30:00	0.0
2017-10-11 06:00:00	0.0
2017-10-11 06:30:00	0.0
2017-10-11 07:00:00	0.0
2017-10-11 07:30:00	0.0
2017-10-11 08:00:00	0.0
2017-10-11 08:30:00	0.0
2017-10-11 09:00:00	0.0
2017-10-11 09:30:00	0.0
2017-10-11 10:00:00	0.0
2017-10-11 10:30:00	0.0
2017-10-11 11:00:00	0.0
2017-10-11 11:30:00	0.0
2017-10-11 12:00:00	0.0
2017-10-11 12:30:00	0.0
2017-10-11 13:00:00	0.0
2017-10-11 13:30:00	0.0
2017-10-11 14:00:00	0.0
2017-10-11 14:30:00	0.01
2017-10-11 15:00:00	0.0
2017-10-11 15:30:00	0.0
2017-10-11 16:00:00	0.0
2017-10-11 16:30:00	0.0
2017-10-11 17:00:00	0.0
2017-10-11 17:30:00	0.0
2017-10-11 18:00:00	0.0
2017-10-11 18:30:00	0.0
2017-10-11 19:00:00	0.0
2017-10-11 19:30:00	0.0
2017-10-11 20:00:00	0.0
2017-10-11 20:30:00	0.0
2017-10-11 21:00:00	0.0
2017-10-11 21:30:00	0.0
2017-10-11 22:00:00	0.0
2017-10-11 22:30:00	0.01
2017-10-11 23:00:00	0.0
2017-10-11 23:30:00	0.0
2017-10-12 00:00:00	0.0
2017-10-12 00:30:00	0.0
2017-10-12 01:00:00	0.0
2017-10-12 01:30:00	0.0
2017-10-12 02:00:00	0.0
2017-10-12 02:30:00	0.0
2017-10-12 03:00:00	0.0
2017-10-12 03:30:00	0.0
2017-10-12 04:00:00	0.0
2017-10-12 04:30:00	0.0
2017-10-12 05:00:00	0.0
2017-10-12 05:30:00	0.0
2017-10-12 06:00:00	0.0
2017-10-12 06:30:00	0.0
2017-10-12 07:00:00	0.0
2017-10-12 07:30:00	0.0
2017-10-12 08:00:00	0.01
2017-10-12 08:30:00	0.0
2017-10-12 09:00:00	0.0
2017-10-12 09:30:00	0.0
2017-10-12 10:00:00	0.0
2017-10-12 10:30:00	0.0
2017-10-12 11:00:00	0.0
2017-10-12 11:30:00	0.0
2017-10-12 12:00:00	0.0
2017-10-12 12:30:00	0.0
2017-10-12 13:00:00	0.0
2017-10-12 13:30:00	0.0
2017-10-12 14:00:00	0.0
2017-10-12 14:30:00	0.0
2017-10-12 15:00:00	0.0
2017-10-12 15:30:00	0.0
2017-10-12 16:00:00	0.0
2017-10-12 16:30:00	0.0
2017-10-12 17:00:00	0.0
2017-10-12 17:30:00	0.0
2017-10-12 18:00:00	0.0
2017-10-12 18:30:00	0.0
2017-10-12 19:00:00	0.0
2017-10-12 19:30:00	0.0
2017-10-12 20:00:00	0.0
2017-10-12 20:30:00	0.0
2017-10-12 21:00:00	0.0
2017-10-12 21:30:00	0.0
2017-10-12 22:00:00	0.0
2017-10-12 22:30:00	0.0
2017-10-12 23:00:00	0.0
2017-10-12 23:30:00	0.0
2017-10-13 00:00:00	0.0
2017-10-13 00:30:00	0.0
2017-10-13 01:00:00	0.0
2017-10-13 01:30:00	0.0
2017-10-13 02:00:00	0.0
2017-10-13 02:30:00	0.0
2017-10-13 03:00:00	0.0
2017-10-13 03:30:00	0.0
2017-10-13 04:00:00	0.0
2017-10-13 04:30:00	0.0
2017-10-13 05:00:00	0.0
2017-10-13 05:30:00	0.0
2017-10-13 06:00:00	0.0
2017-10-13 06:30:00	0.0
2017-10-13 07:00:00	0.0
2017-10-13 07:30:00	0.0
2017-10-13 08:00:00	0.0
2017-10-13 08:30:00	0.0
2017-10-13 09:00:00	0.0
2017-10-13 09:30:00	0.0
2017-10-13 10:00:00	0.0
2017-10-13 10:30:00	0.0
2017-10-13 11:00:00	0.0
2017-10-13 11:30:00	0.0
2017-10-13 12:00:00	0.0
2017-10-13 12:30:00	0.0
2017-10-13 13:00:00	0.0
2017-10-13 13:30:00	0.0
2017-10-13 14:00:00	0.0
2017-10-13 14:30:00	0.0
2017-10-13 15:00:00	0.0
2017-10-13 15:30:00	0.0
2017-10-13 16:00:00	0.0
2017-10-13 16:30:00	0.0
2017-10-13 17:00:00	0.0
2017-10-13 17:30:00	0.0
2017-10-13 18:00:00	0.0
2017-10-13 18:30:00	0.0
2017-10-13 19:00:00	0.0
2017-10-13 19:30:00	0.0
2017-10-13 20:00:00	0.0
2017-10-13 20:30:00	0.0
2017-10-13 21:00:00	0.0
2017-10-13 21:30:00	0.0
2017-10-13 22:00:00	0.0
2017-10-13 22:30:00	0.0
2017-10-13 23:00:00	0.0
2017-10-13 23:30:00	0.0
2017-10-14 00:00:00	0.0
2017-10-14 00:30:00	0.0
2017-10-14 01:00:00	0.0
2017-10-14 01:30:00	0.0
2017-10-14 02:00:00	0.0
2017-10-14 02:30:00	0.0
2017-10-14 03:00:00	0.0
2017-10-14 03:30:00	0.0
2017-10-14 04:00:00	0.0
2017-10-14 04:30:00	0.0
2017-10-14 05:00:00	0.0
2017-10-14 05:30:00	0.0
2017-10-14 06:00:00	0.0
2017-10-14 06:30:00	0.0
2017-10-14 07:00:00	0.0
2017-10-14 07:30:00	0.0
2017-10-14 08:00:00	0.0
2017-10-14 08:30:00	0.0
2017-10-14 09:00:00	0.0
2017-10-14 09:30:00	0.0
2017-10-14 10:00:00	0.0
2017-10-14 10:30:00	0.0
2017-10-14 11:00:00	0.0
2017-10-14 11:30:00	0.0
2017-10-14 12:00:00	0.0
2017-10-14 12:30:00	0.0
2017-10-14 13:00:00	0.0
2017-10-14 13:30:00	0.0
2017-10-14 14:00:00	0.0
2017-10-14 14:30:00	0.0
2017-10-14 15:00:00	0.0
2017-10-14 15:30:00	0.0
2017-10-14 16:00:00	0.0
2017-10-14 16:30:00	0.0
2017-10-14 17:00:00	0.0
2017-10-14 17:30:00	0.0
2017-10-14 18:00:00	0.0
2017-10-14 18:30:00	0.0
2017-10-14 19:00:00	0.0
2017-10-14 19:30:00	0.0
2017-10-14 20:00:00	0.0
2017-10-14 20:30:00	0.0
2017-10-14 21:00:00	0.0
2017-10-14 21:30:00	0.0
2017-10-14 22:00:00	0.0
2017-10-14 22:30:00	0.0
2017-10-14 23:00:00	0.0
2017-10-14 23:30:00	0.0
2017-10-15 00:00:00	0.0
2017-10-15 00:30:00	0.0
2017-10-15 01:00:00	0.0
2017-10-15 01:30:00	0.0
2017-10-15 02:00:00	0.0
2017-10-15 02:30:00	0.0
2017-10-15 03:00:00	0.04
2017-10-15 03:30:00	0.0
2017-10-15 04:00:00	0.0
2017-10-15 04:30:00	0.0
2017-10-15 05:00:00	0.0
2017-10-15 05:30:00	0.01
2017-10-15 06:00:00	0.02
2017-10-15 06:30:00	0.03
2017-10-15 07:00:00	0.02
2017-10-15 07:30:00	0.0
2017-10-15 08:00:00	0.02
2017-10-15 08:30:00	0.0
2017-10-15 09:00:00	0.0
2017-10-15 09:30:00	0.0
2017-10-15 10:00:00	0.0
2017-10-15 10:30:00	0.0
2017-10-15 11:00:00	0.0
2017-10-15 11:30:00	0.01
2017-10-15 12:00:00	0.0
2017-10-15 12:30:00	0.0
2017-10-15 13:00:00	0.0
2017-10-15 13:30:00	0.0
2017-10-15 14:00:00	0.0
2017-10-15 14:30:00	0.0
2017-10-15 15:00:00	0.0
2017-10-15 15:30:00	0.0
2017-10-15 16:00:00	0.0
2017-10-15 16:30:00	0.0
2017-10-15 17:00:00	0.0
2017-10-15 17:30:00	0.0
2017-10-15 18:00:00	0.0
2017-10-15 18:30:00	0.0
2017-10-15 19:00:00	0.0
2017-10-15 19:30:00	0.0
2017-10-15 20:00:00	0.0
2017-10-15 20:30:00	0.0
2017-10-15 21:00:00	0.0
2017-10-15 21:30:00	0.0
2017-10-15 22:00:00	0.0
2017-10-15 22:30:00	0.0
2017-10-15 23:00:00	0.0
2017-10-15 23:30:00	0.0
2017-10-16 00:00:00	0.0
2017-10-16 00:30:00	0.0
2017-10-16 01:00:00	0.0
2017-10-16 01:30:00	0.0
2017-10-16 02:00:00	0.0
2017-10-16 02:30:00	0.0
2017-10-16 03:00:00	0.0
2017-10-16 03:30:00	0.0
2017-10-16 04:00:00	0.0
2017-10-16 04:30:00	0.0
2017-10-16 05:00:00	0.0
2017-10-16 05:30:00	0.0
2017-10-16 06:00:00	0.0
2017-10-16 06:30:00	0.0
2017-10-16 07:00:00	0.0
2017-10-16 07:30:00	0.0
2017-10-16 08:00:00	0.0
2017-10-16 08:30:00	0.0
2017-10-16 09:00:00	0.0
2017-10-16 09:30:00	0.0
2017-10-16 10:00:00	0.0
2017-10-16 10:30:00	0.0
2017-10-16 11:00:00	0.0
2017-10-16 11:30:00	0.0
2017-10-16 12:00:00	0.0
2017-10-16 12:30:00	0.0
2017-10-16 13:00:00	0.0
2017-10-16 13:30:00	0.0
2017-10-16 14:00:00	0.0
2017-10-16 14:30:00	0.0
2017-10-16 15:00:00	0.0
2017-10-16 15:30:00	0.0
2017-10-16 16:00:00	0.0
2017-10-16 16:30:00	0.0
2017-10-16 17:00:00	0.0
2017-10-16 17:30:00	0.0
2017-10-16 18:00:00	0.0
2017-10-16 18:30:00	0.0
2017-10-16 19:00:00	0.0
2017-10-16 19:30:00	0.0
2017-10-16 20:00:00	0.0
2017-10-16 20:30:00	0.0
2017-10-16 21:00:00	0.0
2017-10-16 21:30:00	0.0
2017-10-16 22:00:00	0.0
2017-10-16 22:30:00	0.0
2017-10-16 23:00:00	0.0
2017-10-16 23:30:00	0.0
2017-10-17 00:00:00	0.0
2017-10-17 00:30:00	0.0
2017-10-17 01:00:00	0.0
2017-10-17 01:30:00	0.0
2017-10-17 02:00:00	0.0
2017-10-17 02:30:00	0.0
2017-10-17 03:00:00	0.0
2017-10-17 03:30:00	0.0
2017-10-17 04:00:00	0.0
2017-10-17 04:30:00	0.0
2017-10-17 05:00:00	0.0
2017-10-17 05:30:00	0.0
2017-10-17 06:00:00	0.0
2017-10-17 06:30:00	0.0
2017-10-17 07:00:00	0.0
2017-10-17 07:30:00	0.0
2017-10-17 08:00:00	0.0
2017-10-17 08:30:00	0.0
2017-10-17 09:00:00	0.0
2017-10-17 09:30:00	0.0
2017-10-17 10:00:00	0.0
2017-10-17 10:30:00	0.0
2017-10-17 11:00:00	0.0
2017-10-17 11:30:00	0.0
2017-10-17 12:00:00	0.0
2017-10-17 12:30:00	0.0
2017-10-17 13:00:00	0.0
2017-10-17 13:30:00	0.0
2017-10-17 14:00:00	0.0
2017-10-17 14:30:00	0.0
2017-10-17 15:00:00	0.0
2017-10-17 15:30:00	0.0
2017-10-17 16:00:00	0.0
2017-10-17 16:30:00	0.0
2017-10-17 17:00:00	0.0
2017-10-17 17:30:00	0.0
2017-10-18 18:30:00	0.0
2017-10-18 19:00:00	0.0
2017-10-18 19:30:00	0.0
2017-10-18 20:00:00	0.0
2017-10-18 20:30:00	0.0
2017-10-18 21:00:00	0.0
2017-10-18 21:30:00	0.0
2017-10-18 22:00:00	0.0
2017-10-18 22:30:00	0.0
2017-10-18 23:00:00	0.0
2017-10-18 23:30:00	0.0
2017-10-19 00:00:00	0.0
2017-10-19 00:30:00	0.0
2017-10-19 01:00:00	0.0
2017-10-19 01:30:00	0.0
2017-10-19 02:00:00	0.0
2017-10-19 02:30:00	0.0
2017-10-19 03:00:00	0.0
2017-10-19 03:30:00	0.0
2017-10-19 04:00:00	0.0
2017-10-19 04:30:00	0.0
2017-10-19 05:00:00	0.0
2017-10-19 05:30:00	0.0
2017-10-19 06:00:00	0.0
2017-10-19 06:30:00	0.0
2017-10-19 07:00:00	0.0
2017-10-19 07:30:00	0.0
2017-10-19 08:00:00	0.0
2017-10-19 08:30:00	0.0
2017-10-19 09:00:00	0.0
2017-10-19 09:30:00	0.0
2017-10-19 10:00:00	0.0
2017-10-19 10:30:00	0.0
2017-10-19 11:00:00	0.0
2017-10-19 11:30:00	0.0
2017-10-19 12:00:00	0.0
2017-10-19 12:30:00	0.0
2017-10-19 13:00:00	0.0
2017-10-19 13:30:00	0.0
2017-10-19 14:00:00	0.0
2017-10-19 14:30:00	0.0
2017-10-19 15:00:00	0.0
2017-10-19 15:30:00	0.0
2017-10-19 16:00:00	0.0
2017-10-19 16:30:00	0.0
2017-10-19 17:00:00	0.0
2017-10-19 17:30:00	0.0
2017-10-19 18:00:00	0.0
2017-10-19 18:30:00	0.0
2017-10-19 19:00:00	0.0
2017-10-19 19:30:00	0.0
2017-10-19 20:00:00	0.0
2017-10-19 20:30:00	0.0
2017-10-19 21:00:00	0.0
2017-10-19 21:30:00	0.0
2017-10-19 22:00:00	0.0
2017-10-19 22:30:00	0.0
2017-10-19 23:00:00	0.0
2017-10-19 23:30:00	0.0
2017-10-20 00:00:00	0.0
2017-10-20 00:30:00	0.0
2017-10-20 01:00:00	0.0
2017-10-20 01:30:00	0.0
2017-10-20 02:00:00	0.0
2017-10-20 02:30:00	0.0
2017-10-20 03:00:00	0.0
2017-10-20 03:30:00	0.0
2017-10-20 04:00:00	0.0
2017-10-20 04:30:00	0.0
2017-10-20 05:00:00	0.0
2017-10-20 05:30:00	0.0
2017-10-20 06:00:00	0.0
2017-10-20 06:30:00	0.0
2017-10-20 07:00:00	0.0
2017-10-20 07:30:00	0.0
2017-10-20 08:00:00	0.0
2017-10-20 08:30:00	0.0
2017-10-20 09:00:00	0.0
2017-10-20 09:30:00	0.0
2017-10-20 10:00:00	0.0
2017-10-20 10:30:00	0.0
2017-10-20 11:00:00	0.0
2017-10-20 11:30:00	0.0
2017-10-20 12:00:00	0.0
2017-10-20 12:30:00	0.0
2017-10-20 13:00:00	0.0
2017-10-20 13:30:00	0.0
2017-10-20 14:00:00	0.0
2017-10-20 14:30:00	0.0
2017-10-20 15:00:00	0.0
2017-10-20 15:30:00	0.0
2017-10-20 16:00:00	0.0
2017-10-20 16:30:00	0.0
2017-10-20 17:00:00	0.0
2017-10-20 17:30:00	0.0
2017-10-20 18:00:00	0.0
2017-10-20 18:30:00	0.0
2017-10-20 19:00:00	0.0
2017-10-20 19:30:00	0.0
2017-10-20 20:00:00	0.0
2017-10-20 20:30:00	0.0
2017-10-20 21:00:00	0.0
2017-10-20 21:30:00	0.0
2017-10-20 22:00:00	0.0
2017-10-20 22:30:00	0.0
2017-10-20 23:00:00	0.0
2017-10-20 23:30:00	0.0
2017-10-21 00:00:00	0.0
2017-10-21 00:30:00	0.0
2017-10-21 01:00:00	0.0
2017-10-21 01:30:00	0.0
2017-10-21 02:00:00	0.0
2017-10-21 02:30:00	0.0
2017-10-21 03:00:00	0.0
2017-10-21 03:30:00	0.0
2017-10-21 04:00:00	0.0
2017-10-21 04:30:00	0.0
2017-10-21 05:00:00	0.0
2017-10-21 05:30:00	0.0
2017-10-21 06:00:00	0.0
2017-10-21 06:30:00	0.0
2017-10-21 07:00:00	0.0
2017-10-21 07:30:00	0.0
2017-10-21 08:00:00	0.0
2017-10-21 08:30:00	0.0
2017-10-21 09:00:00	0.0
2017-10-21 09:30:00	0.0
2017-10-21 10:00:00	0.0
2017-10-21 10:30:00	0.0
2017-10-21 11:00:00	0.0
2017-10-21 11:30:00	0.0
2017-10-21 12:00:00	0.0
2017-10-21 12:30:00	0.0
2017-10-21 13:00:00	0.0
2017-10-21 13:30:00	0.0
2017-10-21 14:00:00	0.0
2017-10-21 14:30:00	0.0
2017-10-21 15:00:00	0.0
2017-10-21 15:30:00	0.0
2017-10-21 16:00:00	0.0
2017-10-21 16:30:00	0.0
2017-10-21 17:00:00	0.0
2017-10-21 17:30:00	0.0
2017-10-21 18:00:00	0.0
2017-10-21 18:30:00	0.0
2017-10-21 19:00:00	0.0
2017-10-21 19:30:00	0.0
2017-10-21 20:00:00	0.0
2017-10-21 20:30:00	0.0
2017-10-21 21:00:00	0.0
2017-10-21 21:30:00	0.0
2017-10-21 22:00:00	0.0
2017-10-21 22:30:00	0.0
2017-10-21 23:00:00	0.0
2017-10-21 23:30:00	0.0
2017-10-22 00:00:00	0.0
2017-10-22 00:30:00	0.0
2017-10-22 01:00:00	0.0
2017-10-22 01:30:00	0.0
2017-10-22 02:00:00	0.0
2017-10-22 02:30:00	0.0
2017-10-22 03:00:00	0.0
2017-10-22 03:30:00	0.0
2017-10-22 04:00:00	0.0
2017-10-22 04:30:00	0.0
2017-10-22 05:00:00	0.0
2017-10-22 05:30:00	0.0
2017-10-22 06:00:00	0.0
2017-10-22 06:30:00	0.0
2017-10-22 07:00:00	0.0
2017-10-22 07:30:00	0.0
2017-10-22 08:00:00	0.0
2017-10-22 08:30:00	0.0
2017-10-22 09:00:00	0.0
2017-10-22 09:30:00	0.0
2017-10-22 10:00:00	0.0
2017-10-22 10:30:00	0.0
2017-10-22 11:00:00	0.0
2017-10-22 11:30:00	0.0
2017-10-22 12:00:00	0.0
2017-10-22 12:30:00	0.0
2017-10-22 13:00:00	0.0
2017-10-22 13:30:00	0.0
2017-10-22 14:00:00	0.0
2017-10-22 14:30:00	0.0
2017-10-22 15:00:00	0.0
2017-10-22 15:30:00	0.01
2017-10-22 16:00:00	0.02
2017-10-22 16:30:00	0.01
2017-10-22 17:00:00	0.0
2017-10-22 17:30:00	0.0
2017-10-22 18:00:00	0.02
2017-10-22 18:30:00	0.01
2017-10-22 19:00:00	0.02
2017-10-22 19:30:00	0.02
2017-10-22 20:00:00	0.06
2017-10-22 20:30:00	0.05
2017-10-22 21:00:00	0.04
2017-10-22 21:30:00	0.06
2017-10-22 22:00:00	0.02
2017-10-22 22:30:00	0.1
2017-10-22 23:00:00	0.05
2017-10-22 23:30:00	0.05
2017-10-23 00:00:00	0.1
2017-10-23 00:30:00	0.06
2017-10-23 01:00:00	0.13
2017-10-23 01:30:00	0.04
2017-10-23 02:00:00	0.07
2017-10-23 02:30:00	0.05
2017-10-23 03:00:00	0.060000000000000005
2017-10-23 03:30:00	0.03
2017-10-23 04:00:00	0.03
2017-10-23 04:30:00	0.06
2017-10-23 05:00:00	0.05
2017-10-23 05:30:00	0.02
2017-10-23 06:00:00	0.01
2017-10-23 06:30:00	0.02
2017-10-23 07:00:00	0.02
2017-10-23 07:30:00	0.0
2017-10-23 08:00:00	0.04
2017-10-23 08:30:00	0.01
2017-10-23 09:00:00	0.01
2017-10-23 09:30:00	0.0
2017-10-23 10:00:00	0.02
2017-10-23 10:30:00	0.02
2017-10-23 11:00:00	0.0
2017-10-23 11:30:00	0.01
2017-10-23 12:00:00	0.0
2017-10-23 12:30:00	0.0
2017-10-23 13:00:00	0.01
2017-10-23 13:30:00	0.01
2017-10-23 14:00:00	0.0
2017-10-23 14:30:00	0.0
2017-10-23 15:00:00	0.0
2017-10-23 15:30:00	0.0
2017-10-23 16:00:00	0.0
2017-10-23 16:30:00	0.0
2017-10-23 17:00:00	0.0
2017-10-23 17:30:00	0.0
2017-10-23 18:00:00	0.0
2017-10-23 18:30:00	0.0
2017-10-23 19:00:00	0.0
2017-10-23 19:30:00	0.0
2017-10-23 20:00:00	0.0
2017-10-23 20:30:00	0.01
2017-10-23 21:00:00	0.0
2017-10-23 21:30:00	0.04
2017-10-23 22:00:00	0.03
2017-10-23 22:30:00	0.03
2017-10-23 23:00:00	0.02
2017-10-23 23:30:00	0.01
2017-10-24 00:00:00	0.0
2017-10-24 00:30:00	0.0
2017-10-24 01:00:00	0.0
2017-10-24 01:30:00	0.01
2017-10-24 02:00:00	0.0
2017-10-24 02:30:00	0.0
2017-10-24 03:00:00	0.0
2017-10-24 03:30:00	0.0
2017-10-24 04:00:00	0.0
2017-10-24 04:30:00	0.0
2017-10-24 05:00:00	0.0
2017-10-24 05:30:00	0.0
2017-10-24 06:00:00	0.0
2017-10-24 06:30:00	0.0
2017-10-24 07:00:00	0.0
2017-10-24 07:30:00	0.0
2017-10-24 08:00:00	0.0
2017-10-24 08:30:00	0.0
2017-10-24 09:00:00	0.0
2017-10-24 09:30:00	0.0
2017-10-24 10:00:00	0.0
2017-10-24 10:30:00	0.0
2017-10-24 11:00:00	0.0
2017-10-24 11:30:00	0.0
2017-10-24 12:00:00	0.0
2017-10-24 12:30:00	0.0
2017-10-24 13:00:00	0.01
2017-10-24 13:30:00	0.0
2017-10-24 14:00:00	0.0
2017-10-24 14:30:00	0.0
2017-10-24 15:00:00	0.01
2017-10-24 15:30:00	0.01
2017-10-24 16:00:00	0.02
2017-10-24 16:30:00	0.01
2017-10-24 17:00:00	0.01
2017-10-24 17:30:00	0.01
2017-10-24 18:00:00	0.0
2017-10-24 18:30:00	0.0
2017-10-24 19:00:00	0.0
2017-10-24 19:30:00	0.0
2017-10-24 20:00:00	0.0
2017-10-24 20:30:00	0.0
2017-10-24 21:00:00	0.0
2017-10-24 21:30:00	0.0
2017-10-24 22:00:00	0.0
2017-10-24 22:30:00	0.0
2017-10-24 23:00:00	0.0
2017-10-24 23:30:00	0.0
2017-10-25 00:00:00	0.0
2017-10-25 00:30:00	0.0
2017-10-25 01:00:00	0.0
2017-10-25 01:30:00	0.0
2017-10-25 02:00:00	0.0
2017-10-25 02:30:00	0.0
2017-10-25 03:00:00	0.0
2017-10-25 03:30:00	0.0
2017-10-25 04:00:00	0.0
2017-10-25 04:30:00	0.0
2017-10-25 05:00:00	0.0
2017-10-25 05:30:00	0.0
2017-10-25 06:00:00	0.0
2017-10-25 06:30:00	0.0
2017-10-25 07:00:00	0.0
2017-10-25 07:30:00	0.0
2017-10-25 08:00:00	0.0
2017-10-25 08:30:00	0.0
2017-10-25 09:00:00	0.0
2017-10-25 09:30:00	0.0
2017-10-25 10:00:00	0.0
2017-10-25 10:30:00	0.0
2017-10-25 11:00:00	0.0
2017-10-25 11:30:00	0.0
2017-10-25 12:00:00	0.0
2017-10-25 12:30:00	0.0
2017-10-25 13:00:00	0.0
2017-10-25 13:30:00	0.0
2017-10-25 14:00:00	0.0
2017-10-25 14:30:00	0.0
2017-10-25 15:00:00	0.0
2017-10-25 15:30:00	0.0
2017-10-25 16:00:00	0.0
2017-10-25 16:30:00	0.0
2017-10-25 17:00:00	0.0
2017-10-25 17:30:00	0.0
2017-10-25 18:00:00	0.0
2017-10-25 18:30:00	0.0
2017-10-25 19:00:00	0.0
2017-10-25 19:30:00	0.0
2017-10-25 20:00:00	0.0
2017-10-25 20:30:00	0.0
2017-10-25 21:00:00	0.0
2017-10-25 21:30:00	0.0
2017-10-25 22:00:00	0.0
2017-10-25 22:30:00	0.0
2017-10-25 23:00:00	0.0
2017-10-25 23:30:00	0.0
2017-10-26 00:00:00	0.0
2017-10-26 00:30:00	0.0
2017-10-26 01:00:00	0.0
2017-10-26 01:30:00	0.0
2017-10-26 02:00:00	0.0
2017-10-26 02:30:00	0.0
2017-10-26 03:00:00	0.0
2017-10-26 03:30:00	0.0
2017-10-26 04:00:00	0.0
2017-10-26 04:30:00	0.0
2017-10-26 05:00:00	0.0
2017-10-26 05:30:00	0.0
2017-10-26 06:00:00	0.0
2017-10-26 06:30:00	0.0
2017-10-26 07:00:00	0.0
2017-10-26 07:30:00	0.0
2017-10-26 08:00:00	0.0
2017-10-26 08:30:00	0.0
2017-10-26 09:00:00	0.0
2017-10-26 09:30:00	0.0
2017-10-26 10:00:00	0.0
2017-10-26 10:30:00	0.0
2017-10-26 11:00:00	0.0
2017-10-26 11:30:00	0.0
2017-10-26 12:00:00	0.0
2017-10-26 12:30:00	0.0
2017-10-26 13:00:00	0.0
2017-10-26 13:30:00	0.0
2017-10-26 14:00:00	0.0
2017-10-26 14:30:00	0.0
2017-10-26 15:00:00	0.0
2017-10-26 15:30:00	0.0
2017-10-26 16:00:00	0.0
2017-10-26 16:30:00	0.0
2017-10-26 17:00:00	0.0
2017-10-26 17:30:00	0.0
2017-10-26 18:00:00	0.0
2017-10-26 18:30:00	0.0
2017-10-26 19:00:00	0.0
2017-10-26 19:30:00	0.0
2017-10-26 20:00:00	0.0
2017-10-26 20:30:00	0.0
2017-10-26 21:00:00	0.0
2017-10-26 21:30:00	0.0
2017-10-26 22:00:00	0.0
2017-10-26 22:30:00	0.0
2017-10-26 23:00:00	0.0
2017-10-26 23:30:00	0.0
