# Supplementary material for: Spatial-temporal modeling of background radiation using mobile sensor networks
Source: PLoS One. 2018 Oct 19;13(10):e0205092. doi: 10.1371/journal.pone.0205092 (PMC6195270; doi:10.1371/journal.pone.0205092)
Supplement: S4 Table — The time column is in the unit of epoch. Radiation measurements are in the unit of cps (counts per second). (CSV) [file pone.0205092.s004.csv]

	lat	lon	time	grosscount
0	40.111486	-88.2280043	1507407989.0	43
1	40.111486	-88.2280043	1507407990.0	43
2	40.1114842	-88.2280432	1507407991.0	40
3	40.1114842	-88.2280432	1507407992.0	48
4	40.1114741	-88.2280879	1507407993.0	46
5	40.1114677	-88.2281138	1507407994.0	33
6	40.1114634	-88.2281394	1507407995.0	42
7	40.1114634	-88.2281394	1507407997.0	44
8	40.1114591	-88.2281812	1507407998.0	32
9	40.1114591	-88.2281812	1507407999.0	46
10	40.1114573	-88.2282244	1507408000.0	32
11	40.111456	-88.2282448	1507408001.0	37
12	40.1114563	-88.2282869	1507408002.0	32
13	40.1114563	-88.2282869	1507408003.0	38
14	40.1114593	-88.2283325	1507408004.0	47
15	40.11146	-88.2283558	1507408005.0	36
16	40.11146	-88.2283558	1507408006.0	39
17	40.1114615	-88.2283992	1507408007.0	34
18	40.1114615	-88.2283992	1507408008.0	29
19	40.1114632	-88.2284362	1507408009.0	33
20	40.111463	-88.2284519	1507408010.0	33
21	40.1114629	-88.2284686	1507408011.0	37
22	40.1114629	-88.2284686	1507408012.0	38
23	40.1114568	-88.2284982	1507408013.0	39
24	40.1114568	-88.2284982	1507408014.0	37
25	40.1114466	-88.2285326	1507408015.0	36
26	40.1114435	-88.2285498	1507408016.0	34
27	40.1114435	-88.2285498	1507408017.0	44
28	40.1114365	-88.2285918	1507408018.0	38
29	40.1114338	-88.2286147	1507408019.0	41
30	40.1114307	-88.2286373	1507408021.0	47
31	40.1114307	-88.2286373	1507408022.0	36
32	40.1114264	-88.2287034	1507408023.0	40
33	40.1114273	-88.2287279	1507408024.0	39
34	40.1114273	-88.2287279	1507408025.0	35
35	40.1114282	-88.2287726	1507408026.0	27
36	40.1114282	-88.2287726	1507408027.0	35
37	40.1114255	-88.2288119	1507408028.0	32
38	40.1114244	-88.2288277	1507408029.0	33
39	40.1114202	-88.2288432	1507408030.0	26
40	40.111416	-88.2288591	1507408031.0	24
41	40.1114137	-88.2288757	1507408032.0	22
42	40.1114157	-88.2288972	1507408033.0	33
43	40.1114157	-88.2288972	1507408034.0	34
44	40.1114207	-88.2289449	1507408035.0	21
45	40.1114207	-88.2289449	1507408037.0	24
46	40.1114128	-88.2289816	1507408038.0	26
47	40.1113981	-88.2290117	1507408039.0	34
48	40.1113888	-88.2290263	1507408041.0	23
49	40.1113661	-88.2290498	1507408043.0	29
50	40.1113292	-88.2290676	1507408045.0	37
51	40.1111718	-88.2290435	1507408068.0	30
52	40.1111363	-88.2290401	1507408069.0	26
53	40.1111179	-88.2290369	1507408070.0	23
54	40.1110805	-88.2290292	1507408072.0	31
55	40.1110805	-88.2290292	1507408073.0	33
56	40.1110428	-88.2290243	1507408074.0	25
57	40.1110253	-88.2290216	1507408075.0	27
58	40.1110253	-88.2290216	1507408076.0	34
59	40.110993	-88.2290118	1507408077.0	30
60	40.110993	-88.2290118	1507408078.0	43
61	40.1109592	-88.2290001	1507408079.0	31
62	40.1109421	-88.2289967	1507408080.0	32
63	40.1109421	-88.2289967	1507408081.0	26
64	40.1109116	-88.2289965	1507408082.0	30
65	40.1109116	-88.2289965	1507408083.0	45
66	40.1108849	-88.2290003	1507408084.0	35
67	40.1108849	-88.2290003	1507408086.0	38
68	40.1108583	-88.2290028	1507408087.0	32
69	40.1108303	-88.2290032	1507408088.0	36
70	40.1108303	-88.2290032	1507408089.0	30
71	40.1108029	-88.2290013	1507408090.0	44
72	40.1108029	-88.2290013	1507408091.0	35
73	40.1107751	-88.2289994	1507408092.0	26
74	40.1107751	-88.2289994	1507408093.0	40
75	40.1107463	-88.228993	1507408094.0	38
76	40.1107334	-88.2289923	1507408095.0	28
77	40.1107334	-88.2289923	1507408096.0	34
78	40.1107053	-88.228995	1507408097.0	37
79	40.1107053	-88.228995	1507408098.0	48
80	40.1106767	-88.2289955	1507408099.0	49
81	40.110664	-88.2289929	1507408100.0	43
82	40.110664	-88.2289929	1507408101.0	44
83	40.1106391	-88.2289934	1507408102.0	47
84	40.1106274	-88.2289991	1507408103.0	38
85	40.1106166	-88.2290039	1507408104.0	32
86	40.1106043	-88.229009	1507408105.0	30
87	40.1106043	-88.229009	1507408106.0	30
88	40.1105744	-88.2290088	1507408107.0	30
89	40.1105564	-88.2290015	1507408109.0	39
90	40.1105384	-88.2289901	1507408110.0	36
91	40.1105384	-88.2289901	1507408111.0	38
92	40.1104985	-88.2289759	1507408112.0	33
93	40.1104985	-88.2289759	1507408113.0	32
94	40.1104692	-88.2289762	1507408114.0	34
95	40.1104544	-88.2289755	1507408115.0	31
96	40.1104391	-88.2289748	1507408116.0	27
97	40.1104391	-88.2289748	1507408117.0	29
98	40.1104157	-88.22897	1507408118.0	43
99	40.1104021	-88.2289622	1507408119.0	49
100	40.1104021	-88.2289622	1507408120.0	45
101	40.1103774	-88.2289409	1507408121.0	44
102	40.1103681	-88.2289322	1507408122.0	34
103	40.110361	-88.2289246	1507408123.0	27
104	40.1103539	-88.2289161	1507408124.0	25
105	40.1103539	-88.2289161	1507408125.0	29
106	40.1103377	-88.2288921	1507408126.0	26
107	40.1103289	-88.2288803	1507408127.0	32
108	40.1103186	-88.2288716	1507408128.0	16
109	40.1103186	-88.2288716	1507408129.0	41
110	40.110292	-88.2288596	1507408130.0	23
111	40.110292	-88.2288596	1507408131.0	34
112	40.1102708	-88.2288486	1507408133.0	32
113	40.1102708	-88.2288486	1507408134.0	36
114	40.1102493	-88.2288276	1507408135.0	36
115	40.1102285	-88.2288078	1507408136.0	26
116	40.1102285	-88.2288078	1507408137.0	30
117	40.1102061	-88.2287878	1507408138.0	29
118	40.1101946	-88.2287778	1507408139.0	25
119	40.1101822	-88.2287683	1507408140.0	31
120	40.1101822	-88.2287683	1507408141.0	28
121	40.110157	-88.2287548	1507408142.0	35
122	40.110157	-88.2287548	1507408143.0	22
123	40.1101366	-88.2287458	1507408144.0	26
124	40.1101262	-88.2287354	1507408145.0	25
125	40.1101262	-88.2287354	1507408146.0	23
126	40.1101076	-88.2287092	1507408147.0	40
127	40.1100979	-88.2286958	1507408148.0	29
128	40.1100979	-88.2286958	1507408149.0	35
129	40.1100751	-88.2286669	1507408150.0	34
130	40.1100641	-88.2286523	1507408152.0	31
131	40.1100427	-88.2286243	1507408154.0	29
132	40.1100165	-88.2286023	1507408156.0	35
133	40.1099907	-88.2285856	1507408157.0	29
134	40.1099907	-88.2285856	1507408159.0	33
135	40.10997	-88.2285643	1507408160.0	31
136	40.1099605	-88.2285484	1507408161.0	31
137	40.1099473	-88.2285184	1507408162.0	35
138	40.1099473	-88.2285184	1507408163.0	52
139	40.1099285	-88.2284918	1507408164.0	52
140	40.1099179	-88.2284785	1507408165.0	71
141	40.1099179	-88.2284785	1507408166.0	70
142	40.1098976	-88.2284492	1507408167.0	48
143	40.1098976	-88.2284492	1507408168.0	77
144	40.10989	-88.2284164	1507408169.0	49
145	40.1098956	-88.2283977	1507408170.0	64
146	40.1099055	-88.2283802	1507408171.0	59
147	40.1099055	-88.2283802	1507408172.0	49
148	40.1099261	-88.2283432	1507408173.0	37
149	40.109934	-88.2283214	1507408174.0	28
150	40.1099385	-88.2283006	1507408175.0	28
151	40.1099385	-88.2283006	1507408176.0	35
152	40.1099424	-88.2282602	1507408177.0	31
153	40.1099405	-88.2282425	1507408178.0	33
154	40.1099386	-88.2282246	1507408179.0	34
155	40.109936	-88.228206	1507408180.0	31
156	40.109936	-88.228206	1507408181.0	42
157	40.109931	-88.2281717	1507408182.0	34
158	40.109931	-88.2281717	1507408183.0	41
159	40.109931	-88.2281717	1507408185.0	48
160	40.1099305	-88.2281597	1507408186.0	27
161	40.109931	-88.2281471	1507408187.0	51
162	40.109931	-88.2281471	1507408188.0	27
163	40.1099351	-88.2281078	1507408189.0	38
164	40.1099389	-88.2280625	1507408190.0	36
165	40.1099389	-88.2280625	1507408191.0	43
166	40.1099355	-88.2280197	1507408192.0	34
167	40.1099314	-88.2279996	1507408193.0	38
168	40.1099278	-88.2279798	1507408194.0	33
169	40.1099278	-88.2279798	1507408195.0	43
170	40.1099252	-88.2279408	1507408196.0	30
171	40.1099252	-88.2279408	1507408197.0	51
172	40.1099237	-88.2278972	1507408198.0	55
173	40.1099237	-88.2278972	1507408199.0	30
174	40.1099205	-88.2278566	1507408200.0	49
175	40.1099205	-88.2278566	1507408201.0	44
176	40.1099213	-88.2278116	1507408202.0	43
177	40.1099241	-88.2277897	1507408203.0	51
178	40.1099241	-88.2277897	1507408204.0	43
179	40.1099274	-88.2277464	1507408205.0	41
180	40.1099264	-88.2277246	1507408206.0	46
181	40.1099264	-88.2277246	1507408208.0	39
182	40.1099221	-88.2276826	1507408209.0	55
183	40.1099221	-88.2276826	1507408210.0	48
184	40.1099192	-88.2276358	1507408211.0	52
185	40.1099204	-88.2275886	1507408212.0	45
186	40.1099204	-88.2275886	1507408213.0	44
187	40.1099248	-88.2275407	1507408214.0	48
188	40.1099314	-88.2275163	1507408215.0	43
189	40.1099314	-88.2275163	1507408216.0	47
190	40.1099428	-88.2274742	1507408217.0	36
191	40.1099479	-88.2274539	1507408218.0	50
192	40.1099479	-88.2274539	1507408219.0	45
193	40.109955	-88.2274101	1507408220.0	42
194	40.1099554	-88.2273877	1507408221.0	39
195	40.1099554	-88.2273877	1507408222.0	35
196	40.1099543	-88.2273463	1507408223.0	43
197	40.109953	-88.2273281	1507408224.0	49
198	40.109953	-88.2273281	1507408225.0	36
199	40.1099568	-88.2272846	1507408226.0	37
200	40.1099602	-88.227266	1507408227.0	49
201	40.1099619	-88.2272471	1507408228.0	28
202	40.1099619	-88.2272471	1507408229.0	54
203	40.109961	-88.2272075	1507408230.0	40
204	40.109961	-88.2272075	1507408231.0	39
205	40.1099608	-88.2271607	1507408232.0	41
206	40.1099608	-88.2271607	1507408233.0	41
207	40.109956	-88.2271167	1507408234.0	32
208	40.109956	-88.2271167	1507408235.0	48
209	40.1099572	-88.2270728	1507408236.0	50
210	40.1099572	-88.2270728	1507408237.0	37
211	40.109965	-88.2270333	1507408238.0	45
212	40.109965	-88.2270333	1507408240.0	57
213	40.1099784	-88.2269948	1507408241.0	45
214	40.1099784	-88.2269948	1507408242.0	40
215	40.1099934	-88.2269501	1507408243.0	41
216	40.110008	-88.2269133	1507408244.0	32
217	40.110008	-88.2269133	1507408245.0	34
218	40.1100266	-88.2268801	1507408246.0	40
219	40.1100374	-88.2268653	1507408247.0	46
220	40.1100374	-88.2268653	1507408248.0	36
221	40.1100595	-88.2268318	1507408249.0	36
222	40.1100595	-88.2268318	1507408250.0	49
223	40.1100771	-88.2267999	1507408251.0	47
224	40.1100857	-88.2267806	1507408252.0	34
225	40.110093	-88.2267642	1507408253.0	33
226	40.110093	-88.2267642	1507408254.0	38
227	40.1101074	-88.2267312	1507408255.0	33
228	40.1101156	-88.2267141	1507408256.0	21
229	40.1101156	-88.2267141	1507408257.0	35
230	40.1101356	-88.2266791	1507408258.0	37
231	40.1101356	-88.2266791	1507408259.0	38
232	40.1101517	-88.2266425	1507408260.0	21
233	40.1101517	-88.2266425	1507408261.0	29
234	40.1101654	-88.2266066	1507408262.0	27
235	40.1101654	-88.2266066	1507408263.0	24
236	40.1101804	-88.2265725	1507408265.0	36
237	40.1101804	-88.2265725	1507408266.0	33
238	40.1101986	-88.2265428	1507408267.0	25
239	40.1102083	-88.2265281	1507408268.0	36
240	40.1102313	-88.2265053	1507408269.0	33
241	40.1102442	-88.2264924	1507408270.0	28
242	40.1102442	-88.2264924	1507408271.0	24
243	40.1102648	-88.2264588	1507408272.0	38
244	40.1102725	-88.2264382	1507408273.0	32
245	40.1102791	-88.2264186	1507408274.0	21
246	40.1102791	-88.2264186	1507408275.0	33
247	40.110293	-88.2263791	1507408276.0	37
248	40.110293	-88.2263791	1507408277.0	24
249	40.1103053	-88.2263403	1507408278.0	37
250	40.1103145	-88.2263252	1507408279.0	26
251	40.1103145	-88.2263252	1507408280.0	38
252	40.1103423	-88.2263086	1507408281.0	30
253	40.1103423	-88.2263086	1507408282.0	37
254	40.110376	-88.2262909	1507408283.0	36
255	40.1103861	-88.226277	1507408284.0	33
256	40.1103895	-88.2262592	1507408285.0	49
257	40.1103895	-88.2262592	1507408286.0	39
258	40.1103897	-88.2262157	1507408287.0	28
259	40.1103889	-88.2261947	1507408288.0	31
260	40.1103875	-88.2261738	1507408289.0	34
261	40.1103875	-88.2261738	1507408290.0	28
262	40.1103838	-88.2261349	1507408291.0	31
263	40.1103813	-88.2261147	1507408293.0	29
264	40.1103813	-88.2261147	1507408294.0	36
265	40.1103779	-88.226075	1507408295.0	41
266	40.1103783	-88.2260336	1507408296.0	28
267	40.1103783	-88.2260336	1507408297.0	45
268	40.1103798	-88.2259934	1507408298.0	52
269	40.1103798	-88.2259934	1507408299.0	34
270	40.1103814	-88.2259512	1507408300.0	28
271	40.1103826	-88.2259302	1507408301.0	33
272	40.110384	-88.2259084	1507408302.0	37
273	40.110384	-88.2259084	1507408303.0	42
274	40.1103877	-88.2258649	1507408304.0	32
275	40.1103877	-88.2258649	1507408305.0	37
276	40.110393	-88.2258223	1507408306.0	30
277	40.1103948	-88.2258013	1507408307.0	35
278	40.1103966	-88.2257792	1507408308.0	37
279	40.1103966	-88.2257792	1507408309.0	47
280	40.1104055	-88.225737	1507408310.0	38
281	40.1104055	-88.225737	1507408311.0	38
282	40.1104176	-88.2256994	1507408312.0	30
283	40.1104176	-88.2256994	1507408313.0	34
284	40.1104148	-88.2256655	1507408314.0	27
285	40.1104043	-88.2256516	1507408315.0	28
286	40.1103881	-88.2256437	1507408316.0	27
287	40.1103881	-88.2256437	1507408317.0	35
288	40.1103502	-88.225637	1507408319.0	43
289	40.1103324	-88.2256372	1507408320.0	35
290	40.1103139	-88.2256376	1507408321.0	42
291	40.1102804	-88.2256385	1507408322.0	29
292	40.1102653	-88.2256376	1507408323.0	36
293	40.1102653	-88.2256376	1507408324.0	36
294	40.1102369	-88.2256272	1507408325.0	33
295	40.1102369	-88.2256272	1507408326.0	18
296	40.110217	-88.2256015	1507408327.0	24
297	40.1102063	-88.2255867	1507408328.0	31
298	40.1101929	-88.2255706	1507408329.0	36
299	40.1101929	-88.2255706	1507408330.0	42
300	40.1101725	-88.2255449	1507408331.0	35
301	40.1101666	-88.2255284	1507408332.0	41
302	40.110161	-88.2255041	1507408333.0	44
303	40.1101563	-88.2254752	1507408334.0	25
304	40.1101563	-88.2254752	1507408335.0	40
305	40.1101472	-88.2254249	1507408336.0	43
306	40.1101472	-88.2254249	1507408337.0	42
307	40.1101394	-88.2253823	1507408338.0	33
308	40.1101394	-88.2253823	1507408339.0	45
309	40.1101362	-88.2253359	1507408340.0	44
310	40.1101352	-88.2253133	1507408341.0	40
311	40.1101338	-88.2252896	1507408342.0	38
312	40.1101338	-88.2252896	1507408343.0	67
313	40.1101303	-88.2252433	1507408345.0	62
314	40.1101303	-88.2252433	1507408346.0	88
315	40.1101283	-88.225208	1507408347.0	81
316	40.1101308	-88.2251905	1507408348.0	84
317	40.1101357	-88.2251767	1507408349.0	71
318	40.1101531	-88.2251714	1507408350.0	75
319	40.1101531	-88.2251714	1507408351.0	85
320	40.1101626	-88.2252014	1507408352.0	68
321	40.1101587	-88.2252241	1507408353.0	76
322	40.1101518	-88.2252473	1507408354.0	92
323	40.110146	-88.2252669	1507408355.0	72
324	40.1101405	-88.2252842	1507408356.0	72
325	40.1101405	-88.2252842	1507408357.0	53
326	40.1101349	-88.2253263	1507408358.0	35
327	40.1101349	-88.2253263	1507408359.0	39
328	40.1101293	-88.225361	1507408360.0	35
329	40.1101261	-88.2253762	1507408361.0	44
330	40.1101261	-88.2253762	1507408362.0	39
331	40.1101233	-88.2254069	1507408363.0	42
332	40.1101233	-88.2254069	1507408364.0	48
333	40.1101225	-88.2254395	1507408365.0	52
334	40.1101221	-88.2254542	1507408366.0	39
335	40.1101214	-88.2254702	1507408367.0	33
336	40.1101214	-88.2254702	1507408368.0	35
337	40.1101213	-88.2255081	1507408369.0	32
338	40.1101213	-88.2255081	1507408370.0	36
339	40.1101269	-88.2255493	1507408371.0	33
340	40.1101336	-88.22557	1507408372.0	33
341	40.1101336	-88.22557	1507408373.0	32
342	40.1101572	-88.2256033	1507408374.0	33
343	40.1101709	-88.2256167	1507408376.0	32
344	40.1101709	-88.2256167	1507408377.0	27
345	40.1102001	-88.2256344	1507408378.0	28
346	40.1102162	-88.2256407	1507408379.0	42
347	40.1102424	-88.225642	1507408380.0	30
348	40.1102424	-88.225642	1507408381.0	33
349	40.110276	-88.225641	1507408382.0	35
350	40.1102915	-88.2256401	1507408383.0	29
351	40.1102915	-88.2256401	1507408384.0	29
352	40.1103235	-88.2256392	1507408385.0	29
353	40.1103401	-88.225637	1507408386.0	22
354	40.1103401	-88.225637	1507408387.0	36
355	40.1103716	-88.2256311	1507408388.0	31
356	40.1103861	-88.2256316	1507408389.0	37
357	40.1103861	-88.2256316	1507408390.0	39
358	40.1104152	-88.2256333	1507408391.0	31
359	40.110434	-88.2256359	1507408392.0	24
360	40.110434	-88.2256359	1507408393.0	27
361	40.1104684	-88.2256441	1507408394.0	31
362	40.1104846	-88.2256473	1507408395.0	34
363	40.1104846	-88.2256473	1507408396.0	27
364	40.1105129	-88.2256533	1507408397.0	27
365	40.1105129	-88.2256533	1507408398.0	26
366	40.1105435	-88.2256593	1507408399.0	36
367	40.1105589	-88.2256584	1507408400.0	29
368	40.1105589	-88.2256584	1507408402.0	39
369	40.1105885	-88.2256495	1507408403.0	33
370	40.1105885	-88.2256495	1507408404.0	34
371	40.1106208	-88.2256275	1507408405.0	27
372	40.1106208	-88.2256275	1507408406.0	27
373	40.1106358	-88.225596	1507408407.0	36
374	40.1106416	-88.2255564	1507408408.0	27
375	40.1106416	-88.2255564	1507408409.0	34
376	40.1106441	-88.2255238	1507408410.0	30
377	40.1106451	-88.2255072	1507408411.0	30
378	40.1106448	-88.2254908	1507408412.0	32
379	40.1106436	-88.2254726	1507408413.0	37
380	40.1106436	-88.2254726	1507408414.0	34
381	40.1106422	-88.2254389	1507408415.0	29
382	40.1106422	-88.2254389	1507408416.0	39
383	40.1106413	-88.2253995	1507408417.0	41
384	40.1106413	-88.2253995	1507408418.0	42
385	40.1106404	-88.2253623	1507408419.0	35
386	40.1106393	-88.2253426	1507408420.0	27
387	40.1106393	-88.2253426	1507408421.0	35
388	40.1106354	-88.2253086	1507408422.0	22
389	40.1106354	-88.2253086	1507408423.0	25
390	40.1106289	-88.2252707	1507408424.0	39
391	40.1106267	-88.2252536	1507408425.0	34
392	40.1106267	-88.2252536	1507408427.0	35
393	40.1106258	-88.2252175	1507408428.0	40
394	40.1106258	-88.2252175	1507408429.0	46
395	40.1106293	-88.2251819	1507408430.0	47
396	40.110633	-88.225164	1507408431.0	51
397	40.1106406	-88.2251274	1507408432.0	30
398	40.1106406	-88.2251274	1507408433.0	39
399	40.1106438	-88.2250879	1507408434.0	41
400	40.1106446	-88.2250688	1507408435.0	30
401	40.1106446	-88.2250688	1507408436.0	35
402	40.1106487	-88.2250273	1507408437.0	41
403	40.1106497	-88.2250066	1507408438.0	48
404	40.1106499	-88.2249857	1507408439.0	37
405	40.1106499	-88.2249857	1507408440.0	36
406	40.1106519	-88.224946	1507408441.0	41
407	40.1106542	-88.2249256	1507408442.0	27
408	40.1106561	-88.2249065	1507408443.0	41
409	40.1106584	-88.2248887	1507408444.0	31
410	40.1106607	-88.2248697	1507408445.0	39
411	40.1106607	-88.2248697	1507408446.0	30
412	40.1106661	-88.2248347	1507408447.0	33
413	40.1106671	-88.2248165	1507408448.0	38
414	40.1106677	-88.224799	1507408449.0	42
415	40.1106677	-88.224799	1507408450.0	40
416	40.1106685	-88.2247647	1507408452.0	31
417	40.110669	-88.224748	1507408453.0	46
418	40.110669	-88.224748	1507408454.0	31
419	40.1106679	-88.2247126	1507408455.0	33
420	40.1106667	-88.2246767	1507408456.0	35
421	40.110666	-88.2246585	1507408457.0	28
422	40.1106647	-88.2246404	1507408458.0	30
423	40.1106647	-88.2246404	1507408459.0	31
424	40.1106639	-88.2246025	1507408460.0	30
425	40.1106655	-88.2245835	1507408461.0	27
426	40.1106674	-88.2245648	1507408462.0	26
427	40.1106674	-88.2245648	1507408463.0	32
428	40.1106701	-88.2245279	1507408464.0	33
429	40.1106713	-88.2245088	1507408465.0	41
430	40.1106713	-88.2245088	1507408466.0	37
431	40.1106714	-88.2244678	1507408467.0	27
432	40.1106714	-88.2244678	1507408468.0	39
433	40.1106728	-88.2244284	1507408469.0	29
434	40.1106728	-88.2244284	1507408470.0	28
435	40.110677	-88.2243825	1507408471.0	38
436	40.110677	-88.2243825	1507408472.0	38
437	40.1106756	-88.2243414	1507408473.0	27
438	40.1106756	-88.2243414	1507408474.0	37
439	40.1106716	-88.2242972	1507408476.0	36
440	40.1106716	-88.2242972	1507408477.0	46
441	40.1106699	-88.2242564	1507408478.0	28
442	40.1106635	-88.2242128	1507408479.0	34
443	40.1106635	-88.2242128	1507408480.0	46
444	40.1106601	-88.2241735	1507408481.0	33
445	40.1106582	-88.2241494	1507408482.0	38
446	40.1106564	-88.2241267	1507408483.0	37
447	40.1106564	-88.2241267	1507408484.0	43
448	40.1106552	-88.2240875	1507408485.0	41
449	40.1106601	-88.2240718	1507408486.0	30
450	40.1106601	-88.2240718	1507408487.0	23
451	40.1106829	-88.2240521	1507408488.0	34
452	40.1106829	-88.2240521	1507408489.0	23
453	40.110716	-88.2240424	1507408490.0	45
454	40.110716	-88.2240424	1507408491.0	25
455	40.1107506	-88.2240449	1507408492.0	37
456	40.110769	-88.2240489	1507408493.0	37
457	40.110769	-88.2240489	1507408494.0	37
458	40.1108062	-88.2240575	1507408495.0	35
459	40.1108217	-88.2240625	1507408496.0	36
460	40.1108217	-88.2240625	1507408497.0	40
461	40.1108499	-88.2240657	1507408498.0	34
462	40.1108499	-88.2240657	1507408500.0	39
463	40.1108795	-88.2240622	1507408501.0	37
464	40.1108795	-88.2240622	1507408502.0	19
465	40.1109096	-88.2240553	1507408503.0	37
466	40.1109352	-88.2240579	1507408504.0	33
467	40.1109506	-88.2240619	1507408505.0	33
468	40.1109506	-88.2240619	1507408506.0	45
469	40.1109817	-88.2240637	1507408507.0	30
470	40.1109985	-88.2240617	1507408508.0	34
471	40.1110161	-88.2240618	1507408509.0	41
472	40.1110161	-88.2240618	1507408510.0	40
473	40.1110527	-88.2240642	1507408511.0	28
474	40.1110527	-88.2240642	1507408512.0	33
475	40.1110835	-88.2240668	1507408513.0	31
476	40.1110835	-88.2240668	1507408514.0	31
477	40.1111103	-88.2240699	1507408515.0	36
478	40.1111285	-88.224069	1507408516.0	38
479	40.1111285	-88.224069	1507408517.0	56
480	40.1111617	-88.2240684	1507408518.0	52
481	40.111175	-88.2240689	1507408519.0	61
482	40.1111888	-88.2240704	1507408520.0	70
483	40.1111888	-88.2240704	1507408521.0	84
484	40.1112177	-88.2240726	1507408522.0	69
485	40.1112318	-88.2240724	1507408523.0	68
486	40.1112479	-88.2240711	1507408524.0	57
487	40.1112644	-88.2240692	1507408526.0	56
488	40.1112644	-88.2240692	1507408527.0	54
489	40.1112915	-88.2240678	1507408528.0	45
490	40.1113192	-88.2240768	1507408529.0	39
491	40.1113192	-88.2240768	1507408530.0	32
492	40.1113499	-88.2241034	1507408531.0	33
493	40.1113623	-88.2241169	1507408532.0	37
494	40.1113623	-88.2241169	1507408533.0	29
495	40.1113786	-88.2241453	1507408534.0	51
496	40.1113873	-88.2241648	1507408535.0	36
497	40.1113938	-88.2241849	1507408536.0	38
498	40.1113979	-88.224206	1507408537.0	51
499	40.1113979	-88.224206	1507408538.0	45
500	40.1113991	-88.2242528	1507408539.0	47
501	40.1113991	-88.2242528	1507408540.0	45
502	40.1114009	-88.2242965	1507408541.0	55
503	40.111404	-88.2243127	1507408542.0	48
504	40.1114069	-88.2243276	1507408543.0	55
505	40.1114069	-88.2243276	1507408544.0	46
506	40.1114122	-88.2243626	1507408545.0	58
507	40.1114122	-88.2243626	1507408546.0	40
508	40.111416	-88.2243983	1507408547.0	58
509	40.1114151	-88.2244189	1507408547.0	52
510	40.111413	-88.2244395	1507408548.0	44
511	40.111413	-88.2244395	1507408549.0	51
512	40.111404	-88.2244803	1507408550.0	49
513	40.111404	-88.2244803	1507408551.0	43
514	40.1113896	-88.2245231	1507408553.0	49
515	40.1113848	-88.2245442	1507408554.0	56
516	40.1113848	-88.2245442	1507408555.0	53
517	40.1113836	-88.2245834	1507408556.0	37
518	40.1113836	-88.2245834	1507408557.0	43
519	40.1113841	-88.2246234	1507408558.0	62
520	40.1113839	-88.2246486	1507408559.0	48
521	40.1113839	-88.2246486	1507408560.0	38
522	40.1113802	-88.2246895	1507408561.0	61
523	40.1113774	-88.224707	1507408562.0	58
524	40.1113727	-88.2247425	1507408563.0	48
525	40.1113704	-88.2247627	1507408564.0	48
526	40.1113704	-88.2247627	1507408565.0	49
527	40.111373	-88.2247996	1507408566.0	49
528	40.111373	-88.2247996	1507408567.0	58
529	40.1113731	-88.2248345	1507408568.0	56
530	40.1113731	-88.2248345	1507408569.0	56
531	40.111376	-88.224873	1507408570.0	58
532	40.1113789	-88.2248917	1507408571.0	53
533	40.1113789	-88.2248917	1507408572.0	38
534	40.1113831	-88.2249287	1507408573.0	53
535	40.1113831	-88.2249287	1507408574.0	48
536	40.1113845	-88.2249628	1507408575.0	72
537	40.1113845	-88.2249628	1507408576.0	48
538	40.1113878	-88.2249999	1507408577.0	58
539	40.1113878	-88.2249999	1507408578.0	49
540	40.1113986	-88.2250365	1507408580.0	42
541	40.1113986	-88.2250365	1507408581.0	40
542	40.1114021	-88.2250723	1507408582.0	44
543	40.111401	-88.2250909	1507408583.0	45
544	40.111401	-88.2250909	1507408584.0	44
545	40.1113928	-88.2251281	1507408585.0	47
546	40.1113928	-88.2251281	1507408586.0	50
547	40.1113794	-88.2251785	1507408587.0	57
548	40.1113794	-88.2251785	1507408588.0	42
549	40.1113758	-88.2252226	1507408589.0	53
550	40.1113758	-88.2252226	1507408590.0	55
551	40.1113683	-88.2252563	1507408591.0	62
552	40.1113683	-88.2252563	1507408592.0	54
553	40.1113643	-88.2252836	1507408593.0	61
554	40.1113659	-88.2252987	1507408594.0	40
555	40.1113659	-88.2252987	1507408595.0	47
556	40.1113701	-88.2253298	1507408596.0	52
557	40.1113701	-88.2253298	1507408597.0	52
558	40.1113768	-88.2253567	1507408598.0	45
559	40.1113768	-88.2253567	1507408599.0	53
560	40.1113854	-88.2253848	1507408600.0	41
561	40.1113874	-88.2254013	1507408601.0	41
562	40.1113874	-88.2254013	1507408602.0	38
563	40.1113911	-88.2254421	1507408605.0	39
564	40.1113911	-88.2254421	1507408606.0	30
565	40.1113915	-88.2254668	1507408607.0	32
566	40.1113915	-88.2254668	1507408608.0	31
567	40.1113982	-88.2254977	1507408609.0	32
568	40.1114043	-88.2255136	1507408610.0	40
569	40.1114212	-88.2255433	1507408611.0	29
570	40.1114405	-88.2255776	1507408613.0	34
571	40.1114535	-88.2256177	1507408615.0	41
572	40.1114604	-88.2256574	1507408617.0	31
573	40.1114619	-88.2256757	1507408618.0	30
574	40.1114619	-88.2256757	1507408619.0	29
575	40.1114622	-88.2257117	1507408620.0	31
576	40.1114632	-88.2257273	1507408621.0	41
577	40.1114632	-88.2257273	1507408622.0	34
578	40.1114658	-88.2257479	1507408623.0	34
579	40.1114645	-88.2257615	1507408624.0	30
580	40.1114645	-88.2257615	1507408625.0	23
581	40.1114596	-88.2257793	1507408626.0	44
582	40.1114575	-88.2257925	1507408627.0	36
583	40.1114575	-88.2257925	1507408628.0	40
584	40.1114565	-88.2258197	1507408630.0	52
585	40.1114565	-88.2258197	1507408631.0	55
586	40.1114541	-88.2258498	1507408632.0	49
587	40.1114541	-88.2258498	1507408633.0	45
588	40.1114505	-88.2258821	1507408634.0	65
589	40.1114492	-88.2259006	1507408635.0	44
590	40.1114479	-88.2259195	1507408636.0	61
591	40.1114494	-88.2259601	1507408637.0	51
592	40.1114497	-88.2259791	1507408638.0	61
593	40.1114497	-88.2259791	1507408639.0	52
594	40.1114482	-88.2260124	1507408640.0	49
595	40.1114477	-88.2260293	1507408641.0	61
596	40.1114477	-88.2260293	1507408642.0	51
597	40.1114451	-88.2260615	1507408643.0	55
598	40.1114446	-88.2260813	1507408644.0	60
599	40.1114446	-88.2260813	1507408645.0	56
600	40.1114425	-88.2261141	1507408646.0	55
601	40.1114422	-88.226129	1507408647.0	42
602	40.1114422	-88.226129	1507408648.0	50
603	40.1114447	-88.2261561	1507408649.0	41
604	40.1114447	-88.2261561	1507408650.0	44
605	40.1114487	-88.2261966	1507408651.0	43
606	40.1114515	-88.2262182	1507408652.0	53
607	40.1114521	-88.2262435	1507408653.0	56
608	40.1114521	-88.2262435	1507408654.0	59
609	40.1114535	-88.2262969	1507408656.0	46
610	40.1114535	-88.2262969	1507408657.0	46
611	40.1114546	-88.2263465	1507408658.0	38
612	40.1114532	-88.2263729	1507408659.0	72
613	40.1114522	-88.2263926	1507408660.0	54
614	40.1114522	-88.2263926	1507408661.0	57
615	40.1114493	-88.2264289	1507408662.0	73
616	40.1114478	-88.2264529	1507408663.0	44
617	40.1114478	-88.2264529	1507408664.0	45
618	40.1114499	-88.2264989	1507408665.0	41
619	40.1114499	-88.2264989	1507408666.0	41
620	40.1114586	-88.2265359	1507408667.0	34
621	40.1114644	-88.2265553	1507408668.0	39
622	40.1114757	-88.2265839	1507408669.0	43
623	40.1114794	-88.2266	1507408670.0	36
624	40.111485	-88.2266172	1507408671.0	46
625	40.111485	-88.2266172	1507408672.0	34
626	40.111497	-88.2266503	1507408673.0	37
627	40.111497	-88.2266503	1507408674.0	26
628	40.1115063	-88.2266874	1507408675.0	29
629	40.1115063	-88.2266874	1507408676.0	34
630	40.1115179	-88.2267216	1507408677.0	42
631	40.1115251	-88.2267413	1507408678.0	32
632	40.1115316	-88.2267608	1507408679.0	37
633	40.1115316	-88.2267608	1507408680.0	40
634	40.1115399	-88.2267943	1507408681.0	31
635	40.1115399	-88.2267943	1507408682.0	42
636	40.1115458	-88.2268368	1507408683.0	31
637	40.1115458	-88.2268368	1507408684.0	38
638	40.1115499	-88.2268747	1507408685.0	51
639	40.1115513	-88.2268954	1507408686.0	33
640	40.1115513	-88.2268954	1507408687.0	45
641	40.1115476	-88.2269358	1507408689.0	30
642	40.1115469	-88.2269535	1507408690.0	43
643	40.1115469	-88.2269535	1507408691.0	46
644	40.11154	-88.2269913	1507408692.0	42
645	40.11154	-88.2269913	1507408693.0	48
646	40.1115357	-88.2270282	1507408694.0	44
647	40.1115357	-88.2270282	1507408695.0	54
648	40.1115336	-88.2270634	1507408696.0	28
649	40.1115304	-88.2271024	1507408697.0	38
650	40.1115313	-88.2271249	1507408698.0	36
651	40.1115313	-88.2271249	1507408699.0	34
652	40.1115336	-88.227163	1507408700.0	39
653	40.1115336	-88.227163	1507408701.0	51
654	40.1115324	-88.2272024	1507408702.0	52
655	40.1115324	-88.2272024	1507408703.0	41
656	40.1115344	-88.2272396	1507408704.0	62
657	40.1115354	-88.227257	1507408705.0	36
658	40.1115354	-88.227257	1507408706.0	43
659	40.1115352	-88.2272885	1507408707.0	36
660	40.1115352	-88.2272885	1507408708.0	38
661	40.1115296	-88.2273205	1507408709.0	42
662	40.1115296	-88.2273205	1507408710.0	31
663	40.1115203	-88.2273474	1507408711.0	43
664	40.1115158	-88.2273618	1507408713.0	35
665	40.1115113	-88.2273774	1507408714.0	35
666	40.1115113	-88.2273774	1507408715.0	31
667	40.1115079	-88.2274096	1507408716.0	48
668	40.1115059	-88.2274289	1507408717.0	38
669	40.1115059	-88.2274289	1507408718.0	43
670	40.1115006	-88.227468	1507408719.0	38
671	40.1114975	-88.2274854	1507408720.0	37
672	40.1114975	-88.2274854	1507408721.0	35
673	40.1114907	-88.227516	1507408722.0	28
674	40.1114774	-88.2275497	1507408723.0	42
675	40.1114774	-88.2275497	1507408724.0	37
676	40.1114709	-88.2275808	1507408725.0	40
677	40.1114709	-88.2275808	1507408726.0	44
678	40.1114713	-88.2276117	1507408727.0	43
679	40.1114737	-88.2276315	1507408728.0	42
680	40.1114737	-88.2276315	1507408729.0	33
681	40.1114811	-88.2276671	1507408730.0	48
682	40.111483	-88.2276867	1507408731.0	30
683	40.1114841	-88.2277063	1507408732.0	44
684	40.1114841	-88.2277063	1507408733.0	45
685	40.1114868	-88.2277427	1507408734.0	42
686	40.1114877	-88.2277592	1507408735.0	35
687	40.1114877	-88.2277592	1507408736.0	49
688	40.1114887	-88.2277915	1507408737.0	54
689	40.1114887	-88.2277915	1507408738.0	32
690	40.1114846	-88.2278233	1507408739.0	39
691	40.1114846	-88.2278233	1507408741.0	37
692	40.111483	-88.2278586	1507408742.0	58
693	40.1114846	-88.2278762	1507408743.0	39
694	40.1114846	-88.2278762	1507408744.0	46
695	40.1114911	-88.2279107	1507408745.0	39
696	40.1114937	-88.2279265	1507408746.0	36
697	40.1114937	-88.2279265	1507408747.0	40
698	40.1114959	-88.2279566	1507408748.0	47
699	40.1114959	-88.2279566	1507408749.0	39
700	40.1114985	-88.227987	1507408750.0	54
701	40.1114985	-88.227987	1507408751.0	50
702	40.1114968	-88.2280196	1507408752.0	39
703	40.1114938	-88.2280504	1507408753.0	39
704	40.1114938	-88.2280504	1507408754.0	37
705	40.1114929	-88.2280653	1507408755.0	40
706	40.1114929	-88.2280653	1507408756.0	36
707	40.1114934	-88.2280874	1507408757.0	32
708	40.1114934	-88.2280874	1507408758.0	30
709	40.1114911	-88.228112	1507408759.0	32
710	40.1114911	-88.228112	1507408760.0	31
711	40.1114874	-88.2281421	1507408761.0	39
712	40.1114846	-88.2281586	1507408762.0	46
713	40.1114846	-88.2281586	1507408763.0	38
714	40.1114803	-88.2281921	1507408764.0	49
715	40.1114803	-88.2281921	1507408765.0	34
716	40.1114787	-88.228233	1507408767.0	40
717	40.1114787	-88.228233	1507408768.0	37
718	40.1114807	-88.2282731	1507408769.0	34
719	40.1114831	-88.2282927	1507408770.0	52
720	40.1114849	-88.2283102	1507408771.0	44
721	40.1114869	-88.2283292	1507408772.0	46
722	40.1114869	-88.2283292	1507408773.0	42
723	40.1114887	-88.2283727	1507408774.0	42
724	40.1114887	-88.2283727	1507408775.0	36
725	40.1114888	-88.2284091	1507408776.0	44
726	40.1114896	-88.2284281	1507408777.0	34
727	40.111483	-88.2284639	1507408778.0	48
728	40.111483	-88.2284639	1507408779.0	41
729	40.1114737	-88.2285007	1507408780.0	45
730	40.1114737	-88.2285007	1507408781.0	50
731	40.1114629	-88.2285362	1507408782.0	42
732	40.1114575	-88.2285536	1507408783.0	44
733	40.1114575	-88.2285536	1507408784.0	45
734	40.1114486	-88.2285913	1507408785.0	35
735	40.1114486	-88.2285913	1507408786.0	45
736	40.1114446	-88.2286292	1507408787.0	31
737	40.1114446	-88.2286292	1507408788.0	43
738	40.1114461	-88.2286597	1507408789.0	54
739	40.1114461	-88.2286597	1507408790.0	37
740	40.1114465	-88.2286979	1507408791.0	45
741	40.1114465	-88.2286979	1507408792.0	49
742	40.1114501	-88.2287379	1507408794.0	46
743	40.1114525	-88.2287553	1507408795.0	40
744	40.1114537	-88.2287735	1507408796.0	33
745	40.1114537	-88.2287735	1507408797.0	29
746	40.1114521	-88.2288128	1507408798.0	13
747	40.1114521	-88.2288128	1507408799.0	24
748	40.1114465	-88.2288537	1507408800.0	23
749	40.1114465	-88.2288537	1507408801.0	30
750	40.1114387	-88.2288966	1507408802.0	21
751	40.1114329	-88.2289366	1507408803.0	32
752	40.1114329	-88.2289366	1507408804.0	32
753	40.1114272	-88.2289734	1507408805.0	28
754	40.1114205	-88.2289878	1507408806.0	26
755	40.1114205	-88.2289878	1507408807.0	36
756	40.1114008	-88.229015	1507408808.0	41
757	40.1113884	-88.2290269	1507408809.0	36
758	40.1113884	-88.2290269	1507408810.0	28
759	40.111363	-88.2290448	1507408811.0	49
760	40.111363	-88.2290448	1507408812.0	41
761	40.1113337	-88.229052	1507408813.0	34
762	40.1113337	-88.229052	1507408814.0	40
763	40.1113036	-88.2290583	1507408815.0	41
764	40.1112898	-88.2290603	1507408816.0	43
765	40.1112898	-88.2290603	1507408817.0	52
766	40.1112613	-88.229061	1507408818.0	43
767	40.1112613	-88.229061	1507408820.0	45
768	40.1112344	-88.2290579	1507408821.0	45
769	40.1112206	-88.2290554	1507408822.0	34
770	40.1112206	-88.2290554	1507408823.0	37
771	40.1111938	-88.2290501	1507408824.0	33
772	40.1111798	-88.2290468	1507408825.0	23
773	40.1111798	-88.2290468	1507408826.0	34
774	40.1111522	-88.2290405	1507408827.0	29
775	40.1111254	-88.2290329	1507408828.0	27
776	40.1111254	-88.2290329	1507408829.0	26
777	40.1110987	-88.2290267	1507408830.0	24
778	40.1110863	-88.2290253	1507408831.0	26
779	40.1110863	-88.2290253	1507408832.0	31
780	40.1110585	-88.2290211	1507408833.0	24
781	40.1110473	-88.2290193	1507408834.0	33
782	40.1110382	-88.2290193	1507408835.0	50
783	40.1110382	-88.2290193	1507408836.0	30
784	40.1110107	-88.2290197	1507408837.0	32
785	40.1110017	-88.2290192	1507408838.0	28
786	40.1110017	-88.2290192	1507408839.0	35
787	40.1109839	-88.2290179	1507408840.0	32
788	40.1109839	-88.2290179	1507408841.0	30
789	40.1109645	-88.2290174	1507408842.0	38
790	40.110954	-88.2290179	1507408843.0	35
791	40.110954	-88.2290179	1507408845.0	43
792	40.1109322	-88.2290222	1507408846.0	35
793	40.1109322	-88.2290222	1507408847.0	33
794	40.1109059	-88.2290219	1507408848.0	41
795	40.1108908	-88.2290185	1507408849.0	32
796	40.1108757	-88.2290174	1507408850.0	19
797	40.1108757	-88.2290174	1507408851.0	28
798	40.1108471	-88.2290198	1507408852.0	33
799	40.1108205	-88.2290237	1507408853.0	50
800	40.1108205	-88.2290237	1507408854.0	34
801	40.11079	-88.2290296	1507408855.0	46
802	40.11079	-88.2290296	1507408856.0	41
803	40.1107533	-88.2290354	1507408857.0	34
804	40.1107335	-88.2290358	1507408858.0	32
805	40.1107335	-88.2290358	1507408859.0	31
806	40.110698	-88.2290356	1507408860.0	39
807	40.1106833	-88.2290333	1507408861.0	37
808	40.1106833	-88.2290333	1507408862.0	39
809	40.1106472	-88.2290265	1507408863.0	37
810	40.1106373	-88.2290231	1507408864.0	28
811	40.1106373	-88.2290231	1507408865.0	25
812	40.1106213	-88.2290307	1507408866.0	26
813	40.1106213	-88.2290307	1507408867.0	41
814	40.1106012	-88.2290378	1507408869.0	50
815	40.1106012	-88.2290378	1507408870.0	40
816	40.1105788	-88.2290392	1507408871.0	49
817	40.1105652	-88.2290392	1507408872.0	41
818	40.1105652	-88.2290392	1507408873.0	33
819	40.1105384	-88.2290342	1507408874.0	23
820	40.1105384	-88.2290342	1507408875.0	21
821	40.1105091	-88.2290241	1507408876.0	34
822	40.1104938	-88.2290151	1507408877.0	32
823	40.1104652	-88.2290009	1507408878.0	32
824	40.1104652	-88.2290009	1507408879.0	33
825	40.1104422	-88.2289842	1507408880.0	34
826	40.1104333	-88.2289776	1507408881.0	42
827	40.1104333	-88.2289776	1507408882.0	39
828	40.1104112	-88.2289713	1507408883.0	52
829	40.1104112	-88.2289713	1507408884.0	48
830	40.1103982	-88.2289622	1507408885.0	63
831	40.1103982	-88.2289622	1507408886.0	56
832	40.1103901	-88.2289453	1507408887.0	53
833	40.1103901	-88.2289453	1507408888.0	33
834	40.1103852	-88.2289351	1507408889.0	42
835	40.1103852	-88.2289351	1507408890.0	52
836	40.1103852	-88.2289351	1507408891.0	47
837	40.1103852	-88.2289351	1507408892.0	48
838	40.1103852	-88.2289351	1507408894.0	44
839	40.1103852	-88.2289351	1507408895.0	44
840	40.1103852	-88.2289351	1507408896.0	47
841	40.1103852	-88.2289351	1507408897.0	43
842	40.1103852	-88.2289351	1507408898.0	56
843	40.1103852	-88.2289351	1507408899.0	50
844	40.1103852	-88.2289351	1507408900.0	45
845	40.1103852	-88.2289351	1507408901.0	59
846	40.1103852	-88.2289351	1507408902.0	57
847	40.1103852	-88.2289351	1507408903.0	49
848	40.1103852	-88.2289351	1507408904.0	58
849	40.1103852	-88.2289351	1507408905.0	38
850	40.1103852	-88.2289351	1507408906.0	36
851	40.1103852	-88.2289351	1507408907.0	50
852	40.1103852	-88.2289351	1507408908.0	52
853	40.1103852	-88.2289351	1507408909.0	44
854	40.1103852	-88.2289351	1507408910.0	41
855	40.1103852	-88.2289351	1507408911.0	57
856	40.1103852	-88.2289351	1507408912.0	48
857	40.1103852	-88.2289351	1507408913.0	37
858	40.1103852	-88.2289351	1507408914.0	56
859	40.1103852	-88.2289351	1507408915.0	28
860	40.1103852	-88.2289351	1507408916.0	39
861	40.1103852	-88.2289351	1507408917.0	35
862	40.1103852	-88.2289351	1507408918.0	28
863	40.1103852	-88.2289351	1507408920.0	22
864	40.1103852	-88.2289351	1507408921.0	27
865	40.1103852	-88.2289351	1507408922.0	34
866	40.1103852	-88.2289351	1507408923.0	28
867	40.1103852	-88.2289351	1507408924.0	25
868	40.1103852	-88.2289351	1507408925.0	32
869	40.1103852	-88.2289351	1507408926.0	27
870	40.1103852	-88.2289351	1507408927.0	28
871	40.1103852	-88.2289351	1507408928.0	40
872	40.1103852	-88.2289351	1507408929.0	30
873	40.1102556	-88.2288048	1507408930.0	28
874	40.1102226	-88.2287746	1507408931.0	25
875	40.1101995	-88.2287533	1507408932.0	37
876	40.1101804	-88.2287392	1507408933.0	36
877	40.1101617	-88.2287262	1507408934.0	41
878	40.1101617	-88.2287262	1507408935.0	34
879	40.1101322	-88.2287044	1507408936.0	27
880	40.1101209	-88.228693	1507408937.0	27
881	40.1101134	-88.2286818	1507408938.0	34
882	40.1101134	-88.2286818	1507408939.0	30
883	40.1101	-88.2286607	1507408940.0	32
884	40.110093	-88.2286497	1507408941.0	29
885	40.1100862	-88.2286381	1507408942.0	33
886	40.1100862	-88.2286381	1507408943.0	33
887	40.1100686	-88.2286142	1507408944.0	36
888	40.1100686	-88.2286142	1507408946.0	28
889	40.1100468	-88.2285944	1507408947.0	31
890	40.1100468	-88.2285944	1507408948.0	36
891	40.1100236	-88.2285747	1507408949.0	28
892	40.110015	-88.2285664	1507408950.0	27
893	40.110015	-88.2285664	1507408951.0	32
894	40.1100011	-88.2285508	1507408952.0	27
895	40.1100011	-88.2285508	1507408953.0	28
896	40.109992	-88.2285366	1507408954.0	29
897	40.1099857	-88.2285278	1507408955.0	29
898	40.1099675	-88.228509	1507408956.0	35
899	40.1099675	-88.228509	1507408957.0	32
900	40.1099537	-88.2285014	1507408958.0	32
901	40.1099537	-88.2285014	1507408959.0	34
902	40.1099413	-88.2284892	1507408960.0	27
903	40.1099413	-88.2284892	1507408961.0	30
904	40.1099242	-88.2284726	1507408962.0	45
905	40.1099242	-88.2284726	1507408963.0	61
906	40.1098914	-88.2284301	1507408964.0	61
907	40.109882	-88.228418	1507408965.0	59
908	40.1098731	-88.2284055	1507408966.0	59
909	40.1098653	-88.2283917	1507408967.0	57
910	40.1098653	-88.2283917	1507408968.0	62
911	40.1098624	-88.2283654	1507408969.0	66
912	40.1098624	-88.2283654	1507408970.0	48
913	40.109872	-88.2283408	1507408971.0	67
914	40.109872	-88.2283408	1507408972.0	44
915	40.1098817	-88.2283215	1507408974.0	68
916	40.1098817	-88.2283215	1507408975.0	45
917	40.1098912	-88.2282914	1507408976.0	33
918	40.109893	-88.2282765	1507408977.0	38
919	40.1098932	-88.2282582	1507408978.0	41
920	40.1098931	-88.2282427	1507408979.0	30
921	40.1098928	-88.2282277	1507408980.0	47
922	40.1098928	-88.2282277	1507408981.0	35
923	40.1098973	-88.2281965	1507408982.0	37
924	40.1099003	-88.2281686	1507408983.0	37
925	40.1099024	-88.2281475	1507408984.0	32
926	40.1099024	-88.2281475	1507408985.0	46
927	40.1099064	-88.2281058	1507408986.0	44
928	40.1099064	-88.2281058	1507408987.0	22
929	40.1099084	-88.2280636	1507408988.0	46
930	40.109913	-88.2280423	1507408989.0	46
931	40.109913	-88.2280423	1507408990.0	44
932	40.1099189	-88.2280043	1507408991.0	36
933	40.1099189	-88.2280043	1507408992.0	26
934	40.1099165	-88.2279661	1507408993.0	47
935	40.1099176	-88.2279469	1507408994.0	36
936	40.1099176	-88.2279469	1507408995.0	43
937	40.1099198	-88.2279104	1507408996.0	35
938	40.1099183	-88.2278909	1507408997.0	40
939	40.1099183	-88.2278909	1507408998.0	35
940	40.1099154	-88.2278485	1507408999.0	40
941	40.1099154	-88.2278485	1507409000.0	47
942	40.1099201	-88.227805	1507409001.0	43
943	40.1099245	-88.2277819	1507409002.0	36
944	40.1099245	-88.2277819	1507409003.0	41
945	40.1099253	-88.2277477	1507409005.0	41
946	40.1099247	-88.2277341	1507409006.0	49
947	40.1099254	-88.2277164	1507409007.0	60
948	40.1099254	-88.2277164	1507409008.0	51
949	40.1099288	-88.2276829	1507409009.0	51
950	40.1099288	-88.2276653	1507409010.0	57
951	40.1099288	-88.2276653	1507409011.0	42
952	40.1099247	-88.2276311	1507409012.0	51
953	40.1099208	-88.2276137	1507409013.0	54
954	40.1099175	-88.2275805	1507409014.0	46
955	40.1099175	-88.2275805	1507409015.0	46
956	40.109917	-88.2275431	1507409016.0	55
957	40.1099168	-88.2275263	1507409017.0	55
958	40.1099155	-88.2275042	1507409018.0	47
959	40.1099155	-88.2275042	1507409019.0	49
960	40.1099156	-88.2274624	1507409020.0	46
961	40.1099165	-88.2274424	1507409021.0	45
962	40.1099165	-88.2274424	1507409022.0	48
963	40.109919	-88.2274043	1507409023.0	53
964	40.1099187	-88.2273861	1507409024.0	38
965	40.1099187	-88.2273861	1507409025.0	45
966	40.1099193	-88.2273507	1507409026.0	41
967	40.1099193	-88.2273507	1507409027.0	35
968	40.1099206	-88.2273172	1507409028.0	49
969	40.1099215	-88.2273048	1507409029.0	40
970	40.1099215	-88.2273048	1507409031.0	46
971	40.109924	-88.2272728	1507409032.0	40
972	40.109924	-88.2272728	1507409033.0	29
973	40.1099249	-88.2272442	1507409034.0	28
974	40.1099252	-88.2272262	1507409035.0	35
975	40.1099252	-88.2272262	1507409036.0	36
976	40.1099223	-88.2271936	1507409037.0	43
977	40.1099234	-88.2271769	1507409038.0	42
978	40.109925	-88.227157	1507409039.0	42
979	40.109925	-88.227157	1507409040.0	50
980	40.1099303	-88.2271226	1507409041.0	52
981	40.1099364	-88.2270928	1507409042.0	40
982	40.1099364	-88.2270928	1507409043.0	46
983	40.1099392	-88.2270629	1507409044.0	41
984	40.1099392	-88.2270629	1507409045.0	51
985	40.109941	-88.2270359	1507409046.0	37
986	40.109941	-88.2270359	1507409047.0	37
987	40.1099494	-88.2270125	1507409048.0	30
988	40.1099494	-88.2270125	1507409049.0	36
989	40.1099671	-88.2269848	1507409050.0	43
990	40.1099671	-88.2269848	1507409051.0	39
991	40.1099798	-88.2269535	1507409052.0	31
992	40.1099866	-88.226936	1507409053.0	54
993	40.1099946	-88.226918	1507409054.0	44
994	40.1099946	-88.226918	1507409055.0	39
995	40.1100116	-88.2268883	1507409056.0	38
996	40.1100225	-88.2268751	1507409057.0	40
997	40.1100309	-88.2268626	1507409058.0	42
998	40.1100309	-88.2268626	1507409059.0	44
999	40.1100457	-88.226841	1507409060.0	34
1000	40.1100545	-88.2268312	1507409061.0	49
1001	40.1100545	-88.2268312	1507409062.0	33
1002	40.1100735	-88.2268078	1507409063.0	37
1003	40.1100804	-88.2267957	1507409065.0	34
1004	40.1100878	-88.2267833	1507409066.0	41
1005	40.1100878	-88.2267833	1507409067.0	31
1006	40.1101043	-88.2267506	1507409068.0	34
1007	40.1101118	-88.2267334	1507409069.0	26
1008	40.1101118	-88.2267334	1507409070.0	28
1009	40.1101291	-88.2267036	1507409071.0	33
1010	40.1101378	-88.2266883	1507409072.0	39
1011	40.1101508	-88.2266588	1507409073.0	24
1012	40.1101508	-88.2266588	1507409074.0	23
1013	40.110162	-88.2266321	1507409075.0	37
1014	40.110162	-88.2266321	1507409076.0	20
1015	40.110175	-88.2266099	1507409077.0	36
1016	40.1101808	-88.226598	1507409078.0	28
1017	40.1101851	-88.2265845	1507409079.0	26
1018	40.1101851	-88.2265845	1507409080.0	32
1019	40.1101997	-88.2265566	1507409081.0	45
1020	40.1102086	-88.2265421	1507409082.0	34
1021	40.1102086	-88.2265421	1507409083.0	26
1022	40.1102242	-88.2265124	1507409084.0	31
1023	40.1102242	-88.2265124	1507409085.0	35
1024	40.110243	-88.2264824	1507409086.0	34
1025	40.110243	-88.2264824	1507409087.0	33
1026	40.1102635	-88.2264599	1507409089.0	26
1027	40.1102755	-88.2264509	1507409090.0	31
1028	40.1102755	-88.2264509	1507409091.0	35
1029	40.1102988	-88.2264344	1507409092.0	36
1030	40.1103084	-88.2264268	1507409093.0	31
1031	40.1103176	-88.2264208	1507409094.0	31
1032	40.1103176	-88.2264208	1507409095.0	39
1033	40.1103349	-88.2264129	1507409096.0	48
1034	40.1103562	-88.2264005	1507409097.0	32
1035	40.1103562	-88.2264005	1507409098.0	27
1036	40.1103756	-88.226376	1507409099.0	36
1037	40.1103756	-88.226376	1507409100.0	49
1038	40.1103798	-88.2263399	1507409101.0	39
1039	40.1103798	-88.2263399	1507409102.0	34
1040	40.1103782	-88.2263015	1507409103.0	38
1041	40.1103782	-88.2263015	1507409104.0	37
1042	40.1103742	-88.2262585	1507409105.0	34
1043	40.1103742	-88.2262585	1507409106.0	47
1044	40.1103696	-88.2262208	1507409107.0	35
1045	40.1103696	-88.2262208	1507409108.0	36
1046	40.1103714	-88.2261915	1507409109.0	46
1047	40.1103714	-88.2261915	1507409110.0	40
1048	40.1103723	-88.2261697	1507409111.0	38
1049	40.110372	-88.226154	1507409112.0	54
1050	40.110372	-88.226154	1507409113.0	50
1051	40.1103715	-88.2261181	1507409115.0	44
1052	40.1103715	-88.2261181	1507409116.0	31
1053	40.1103694	-88.2260849	1507409117.0	34
1054	40.1103677	-88.226068	1507409118.0	40
1055	40.1103677	-88.226068	1507409119.0	35
1056	40.1103661	-88.2260382	1507409120.0	44
1057	40.1103661	-88.2260382	1507409121.0	33
1058	40.1103676	-88.2260085	1507409122.0	39
1059	40.1103714	-88.2259951	1507409123.0	45
1060	40.1103789	-88.225964	1507409124.0	33
1061	40.1103802	-88.2259463	1507409125.0	37
1062	40.1103802	-88.2259463	1507409126.0	41
1063	40.110376	-88.2259083	1507409127.0	37
1064	40.110376	-88.2259083	1507409128.0	28
1065	40.1103727	-88.2258756	1507409129.0	31
1066	40.1103709	-88.2258576	1507409130.0	37
1067	40.1103709	-88.2258576	1507409131.0	46
1068	40.1103697	-88.2258268	1507409132.0	32
1069	40.1103749	-88.2257967	1507409134.0	43
1070	40.1103786	-88.2257835	1507409135.0	37
1071	40.1103786	-88.2257835	1507409136.0	36
1072	40.1103769	-88.2257524	1507409137.0	44
1073	40.1103769	-88.2257524	1507409138.0	56
1074	40.11037	-88.225726	1507409139.0	37
1075	40.11037	-88.225726	1507409140.0	33
1076	40.1103672	-88.2256995	1507409142.0	30
1077	40.1103664	-88.2256872	1507409143.0	29
1078	40.1103664	-88.2256872	1507409144.0	27
1079	40.1103602	-88.2256584	1507409145.0	40
1080	40.1103602	-88.2256584	1507409146.0	35
1081	40.1103404	-88.2256377	1507409147.0	26
1082	40.1103404	-88.2256377	1507409148.0	23
1083	40.1103156	-88.2256278	1507409149.0	42
1084	40.1103024	-88.2256244	1507409150.0	39
1085	40.1102796	-88.2256192	1507409151.0	36
1086	40.1102796	-88.2256192	1507409152.0	25
1087	40.1102554	-88.2256156	1507409153.0	31
1088	40.1102554	-88.2256156	1507409154.0	30
1089	40.1102311	-88.2256143	1507409155.0	34
1090	40.1102311	-88.2256143	1507409156.0	28
1091	40.1102102	-88.225603	1507409157.0	39
1092	40.1102102	-88.225603	1507409158.0	24
1093	40.1101899	-88.2255726	1507409159.0	32
1094	40.1101899	-88.2255726	1507409160.0	37
1095	40.110169	-88.2255435	1507409161.0	34
1096	40.1101595	-88.2255331	1507409162.0	36
1097	40.1101595	-88.2255331	1507409163.0	32
1098	40.1101466	-88.2255116	1507409164.0	37
1099	40.1101435	-88.2254982	1507409165.0	29
1100	40.1101409	-88.2254823	1507409166.0	35
1101	40.1101409	-88.2254823	1507409168.0	31
1102	40.1101375	-88.2254477	1507409169.0	42
1103	40.1101375	-88.2254477	1507409170.0	35
1104	40.1101344	-88.2254097	1507409171.0	40
1105	40.1101318	-88.2253903	1507409172.0	49
1106	40.1101287	-88.2253717	1507409173.0	30
1107	40.1101287	-88.2253717	1507409174.0	33
1108	40.1101256	-88.2253357	1507409175.0	43
1109	40.1101254	-88.2253009	1507409176.0	41
1110	40.1101254	-88.2253009	1507409177.0	47
1111	40.1101281	-88.2252689	1507409178.0	31
1112	40.1101299	-88.2252531	1507409179.0	52
1113	40.1101299	-88.2252531	1507409180.0	69
1114	40.1101335	-88.2252257	1507409181.0	71
1115	40.1101346	-88.2252109	1507409182.0	73
1116	40.1101346	-88.2252109	1507409183.0	70
1117	40.1101338	-88.2251805	1507409184.0	91
1118	40.1101338	-88.2251805	1507409185.0	78
1119	40.1101342	-88.2251522	1507409186.0	73
1120	40.1101342	-88.2251522	1507409187.0	79
1121	40.1101464	-88.22514	1507409188.0	79
1122	40.110155	-88.2251439	1507409189.0	87
1123	40.110155	-88.2251439	1507409190.0	80
1124	40.1101714	-88.2251743	1507409192.0	69
1125	40.1101718	-88.2251915	1507409193.0	77
1126	40.1101718	-88.2251915	1507409194.0	64
1127	40.1101638	-88.2252274	1507409195.0	69
1128	40.1101638	-88.2252274	1507409196.0	68
1129	40.1101594	-88.2252549	1507409197.0	58
1130	40.1101594	-88.2252549	1507409198.0	66
1131	40.110157	-88.2252823	1507409199.0	44
1132	40.1101513	-88.2253149	1507409200.0	39
1133	40.1101513	-88.2253149	1507409201.0	42
1134	40.110145	-88.2253451	1507409202.0	43
1135	40.1101408	-88.2253608	1507409203.0	47
1136	40.1101408	-88.2253608	1507409204.0	37
1137	40.1101324	-88.2253913	1507409205.0	29
1138	40.1101306	-88.225407	1507409206.0	39
1139	40.110129	-88.2254219	1507409207.0	42
1140	40.110129	-88.2254219	1507409208.0	36
1141	40.1101265	-88.2254535	1507409209.0	47
1142	40.1101271	-88.2254687	1507409210.0	35
1143	40.1101271	-88.2254687	1507409211.0	28
1144	40.110131	-88.2254965	1507409212.0	45
1145	40.110131	-88.2254965	1507409213.0	42
1146	40.1101345	-88.2255264	1507409214.0	30
1147	40.1101379	-88.2255425	1507409215.0	33
1148	40.1101445	-88.2255596	1507409216.0	35
1149	40.1101533	-88.2255745	1507409218.0	21
1150	40.1101533	-88.2255745	1507409219.0	34
1151	40.1101706	-88.2255948	1507409220.0	38
1152	40.1101706	-88.2255948	1507409221.0	30
1153	40.1101875	-88.2256065	1507409222.0	28
1154	40.1102088	-88.2256161	1507409224.0	26
1155	40.110231	-88.2256164	1507409225.0	33
1156	40.110231	-88.2256164	1507409226.0	30
1157	40.1102501	-88.2256132	1507409227.0	38
1158	40.1102615	-88.2256125	1507409228.0	27
1159	40.1102615	-88.2256125	1507409229.0	29
1160	40.1102877	-88.2256119	1507409230.0	41
1161	40.1102877	-88.2256119	1507409231.0	36
1162	40.1103101	-88.2256128	1507409232.0	34
1163	40.1103101	-88.2256128	1507409233.0	32
1164	40.1103341	-88.2256135	1507409234.0	36
1165	40.1103457	-88.2256142	1507409236.0	29
1166	40.1103457	-88.2256142	1507409237.0	34
1167	40.1103681	-88.2256181	1507409238.0	44
1168	40.1103779	-88.22562	1507409239.0	43
1169	40.1103897	-88.2256211	1507409240.0	24
1170	40.1103897	-88.2256211	1507409241.0	35
1171	40.1104138	-88.225623	1507409242.0	35
1172	40.1104376	-88.2256238	1507409243.0	42
1173	40.1104493	-88.2256265	1507409244.0	30
1174	40.1104493	-88.2256265	1507409245.0	45
1175	40.1104718	-88.2256317	1507409246.0	30
1176	40.1104718	-88.2256317	1507409247.0	35
1177	40.1104971	-88.2256344	1507409248.0	31
1178	40.1104971	-88.2256344	1507409249.0	38
1179	40.1105225	-88.2256383	1507409250.0	36
1180	40.1105339	-88.2256426	1507409251.0	37
1181	40.1105339	-88.2256426	1507409252.0	30
1182	40.1105442	-88.2256512	1507409253.0	42
1183	40.1105442	-88.2256512	1507409255.0	33
1184	40.1105588	-88.2256513	1507409256.0	40
1185	40.1105588	-88.2256513	1507409257.0	33
1186	40.1105801	-88.2256454	1507409258.0	33
1187	40.1105907	-88.2256406	1507409259.0	35
1188	40.1106025	-88.2256234	1507409260.0	30
1189	40.1106075	-88.225612	1507409261.0	34
1190	40.1106134	-88.2255972	1507409262.0	31
1191	40.1106134	-88.2255972	1507409263.0	34
1192	40.1106186	-88.2255638	1507409264.0	33
1193	40.1106164	-88.2255486	1507409265.0	38
1194	40.1106117	-88.2255324	1507409266.0	38
1195	40.1106117	-88.2255324	1507409267.0	32
1196	40.1106055	-88.2254977	1507409268.0	30
1197	40.1106043	-88.2254825	1507409269.0	37
1198	40.1106043	-88.2254825	1507409270.0	33
1199	40.110608	-88.2254495	1507409271.0	30
1200	40.110608	-88.2254495	1507409273.0	28
1201	40.1106143	-88.2254285	1507409274.0	32
1202	40.1106143	-88.2254285	1507409275.0	36
1203	40.1106188	-88.2254094	1507409276.0	33
1204	40.1106188	-88.2254094	1507409277.0	37
1205	40.1106194	-88.2253893	1507409278.0	40
1206	40.1106198	-88.2253765	1507409279.0	41
1207	40.1106203	-88.2253501	1507409280.0	34
1208	40.1106215	-88.2253358	1507409281.0	25
1209	40.1106215	-88.2253358	1507409282.0	40
1210	40.1106238	-88.225306	1507409283.0	27
1211	40.110623	-88.2252909	1507409284.0	34
1212	40.110623	-88.2252909	1507409285.0	35
1213	40.11062	-88.2252569	1507409286.0	33
1214	40.11062	-88.2252569	1507409287.0	28
1215	40.110622	-88.2252235	1507409288.0	26
1216	40.1106242	-88.2252085	1507409289.0	31
1217	40.1106242	-88.2252085	1507409291.0	30
1218	40.1106281	-88.2251768	1507409292.0	46
1219	40.1106297	-88.2251631	1507409293.0	38
1220	40.110631	-88.2251489	1507409294.0	43
1221	40.110631	-88.2251489	1507409295.0	29
1222	40.110631	-88.2251174	1507409296.0	33
1223	40.1106304	-88.2251019	1507409297.0	30
1224	40.1106312	-88.2250795	1507409298.0	35
1225	40.1106312	-88.2250795	1507409299.0	42
1226	40.1106338	-88.2250554	1507409300.0	42
1227	40.1106342	-88.2250417	1507409301.0	31
1228	40.1106342	-88.2250417	1507409302.0	38
1229	40.110632	-88.2250108	1507409303.0	43
1230	40.110632	-88.2250108	1507409304.0	46
1231	40.1106268	-88.2249735	1507409305.0	39
1232	40.1106257	-88.2249558	1507409306.0	41
1233	40.1106257	-88.2249558	1507409307.0	36
1234	40.1106257	-88.2249197	1507409308.0	47
1235	40.1106265	-88.2249058	1507409310.0	31
1236	40.1106271	-88.2248924	1507409311.0	32
1237	40.1106271	-88.2248924	1507409312.0	34
1238	40.110631	-88.2248709	1507409313.0	40
1239	40.1106327	-88.2248559	1507409314.0	39
1240	40.1106344	-88.224841	1507409315.0	33
1241	40.1106352	-88.2248095	1507409316.0	42
1242	40.1106334	-88.2247908	1507409317.0	30
1243	40.110631	-88.2247729	1507409318.0	35
1244	40.1106306	-88.2247578	1507409319.0	42
1245	40.1106306	-88.2247578	1507409320.0	39
1246	40.1106309	-88.2247269	1507409321.0	37
1247	40.1106301	-88.2247116	1507409322.0	39
1248	40.1106301	-88.2247116	1507409323.0	37
1249	40.1106292	-88.2246804	1507409324.0	38
1250	40.1106287	-88.2246669	1507409325.0	36
1251	40.1106287	-88.2246669	1507409326.0	41
1252	40.1106274	-88.2246397	1507409327.0	45
1253	40.1106282	-88.2246265	1507409328.0	28
1254	40.1106292	-88.2246148	1507409329.0	38
1255	40.1106292	-88.2246148	1507409330.0	41
1256	40.1106322	-88.2245922	1507409331.0	35
1257	40.1106322	-88.2245922	1507409332.0	33
1258	40.1106343	-88.2245702	1507409333.0	36
1259	40.1106343	-88.2245702	1507409335.0	35
1260	40.110635	-88.2245456	1507409336.0	41
1261	40.1106358	-88.2245274	1507409337.0	35
1262	40.1106352	-88.2245125	1507409338.0	31
1263	40.1106352	-88.2245125	1507409339.0	33
1264	40.1106336	-88.224482	1507409340.0	36
1265	40.1106339	-88.2244674	1507409341.0	38
1266	40.1106344	-88.2244542	1507409342.0	37
1267	40.1106344	-88.2244542	1507409343.0	35
1268	40.1106353	-88.2244328	1507409344.0	32
1269	40.1106353	-88.2244328	1507409345.0	36
1270	40.1106385	-88.2244204	1507409346.0	30
1271	40.1106385	-88.2244204	1507409347.0	45
1272	40.1106396	-88.2244013	1507409348.0	39
1273	40.1106396	-88.2244013	1507409349.0	39
1274	40.1106364	-88.2243712	1507409350.0	33
1275	40.1106361	-88.2243558	1507409351.0	28
1276	40.1106361	-88.2243558	1507409352.0	30
1277	40.1106348	-88.2243253	1507409353.0	27
1278	40.1106348	-88.2243253	1507409355.0	32
1279	40.1106353	-88.2243039	1507409356.0	29
1280	40.1106351	-88.2242921	1507409357.0	35
1281	40.1106338	-88.2242601	1507409358.0	34
1282	40.1106328	-88.2242421	1507409359.0	35
1283	40.1106328	-88.2242421	1507409360.0	28
1284	40.1106305	-88.2242237	1507409361.0	42
1285	40.1106305	-88.2242237	1507409362.0	27
1286	40.1106348	-88.2242047	1507409363.0	29
1287	40.1106397	-88.2241892	1507409364.0	31
1288	40.1106397	-88.2241892	1507409365.0	31
1289	40.1106473	-88.2241734	1507409366.0	29
1290	40.1106473	-88.2241734	1507409367.0	31
1291	40.1106532	-88.2241489	1507409368.0	28
1292	40.1106532	-88.2241489	1507409369.0	42
1293	40.1106613	-88.2241158	1507409370.0	27
1294	40.1106613	-88.2241158	1507409371.0	39
1295	40.1106859	-88.2240917	1507409373.0	30
1296	40.1107155	-88.2240765	1507409374.0	37
1297	40.1107155	-88.2240765	1507409375.0	37
1298	40.1107399	-88.2240666	1507409376.0	46
1299	40.1107535	-88.2240638	1507409377.0	30
1300	40.1107535	-88.2240638	1507409378.0	43
1301	40.1107817	-88.2240594	1507409379.0	31
1302	40.1107817	-88.2240594	1507409380.0	35
1303	40.1108047	-88.2240565	1507409381.0	40
1304	40.1108047	-88.2240565	1507409382.0	36
1305	40.1108238	-88.2240535	1507409383.0	40
1306	40.1108238	-88.2240535	1507409384.0	32
1307	40.1108455	-88.2240463	1507409385.0	22
1308	40.1108455	-88.2240463	1507409386.0	28
1309	40.1108734	-88.2240416	1507409387.0	27
1310	40.1108734	-88.2240416	1507409388.0	32
1311	40.1108907	-88.2240446	1507409389.0	26
1312	40.1108907	-88.2240446	1507409390.0	24
1313	40.1109102	-88.2240496	1507409391.0	41
1314	40.1109229	-88.2240523	1507409393.0	33
1315	40.110932	-88.2240539	1507409394.0	34
1316	40.1109488	-88.2240528	1507409395.0	37
1317	40.1109586	-88.224053	1507409396.0	29
1318	40.1109586	-88.224053	1507409397.0	34
1319	40.1109703	-88.2240522	1507409398.0	27
1320	40.1109703	-88.2240522	1507409399.0	36
1321	40.1110034	-88.224054	1507409400.0	37
1322	40.1110195	-88.224056	1507409401.0	37
1323	40.1110195	-88.224056	1507409402.0	42
1324	40.1110522	-88.2240596	1507409403.0	39
1325	40.1110522	-88.2240596	1507409404.0	31
1326	40.1110789	-88.2240612	1507409405.0	39
1327	40.111089	-88.2240616	1507409406.0	27
1328	40.1110989	-88.2240616	1507409407.0	28
1329	40.1110989	-88.2240616	1507409408.0	34
1330	40.11111	-88.2240611	1507409409.0	46
1331	40.11111	-88.2240611	1507409410.0	37
1332	40.1111199	-88.2240623	1507409413.0	33
1333	40.1111011	-88.224062	1507409416.0	39
1334	40.1111011	-88.224062	1507409418.0	33
1335	40.1111207	-88.2240633	1507409419.0	41
1336	40.1111342	-88.2240621	1507409420.0	49
1337	40.1111507	-88.2240616	1507409421.0	58
1338	40.1111507	-88.2240616	1507409422.0	62
1339	40.1111811	-88.2240617	1507409423.0	62
1340	40.1111908	-88.2240625	1507409424.0	77
1341	40.1112001	-88.2240638	1507409425.0	79
1342	40.1112001	-88.2240638	1507409426.0	64
1343	40.1112258	-88.2240661	1507409427.0	68
1344	40.1112398	-88.2240663	1507409428.0	62
1345	40.1112526	-88.2240665	1507409429.0	57
1346	40.1112526	-88.2240665	1507409430.0	49
1347	40.1112801	-88.2240702	1507409431.0	58
1348	40.1112801	-88.2240702	1507409432.0	57
1349	40.1113068	-88.2240783	1507409433.0	40
1350	40.1113068	-88.2240783	1507409434.0	46
1351	40.1113315	-88.2240959	1507409435.0	44
1352	40.1113315	-88.2240959	1507409436.0	47
1353	40.1113452	-88.2241267	1507409437.0	35
1354	40.1113499	-88.2241439	1507409439.0	41
1355	40.111358	-88.2241773	1507409440.0	39
1356	40.1113606	-88.2241931	1507409441.0	39
1357	40.1113606	-88.2241931	1507409442.0	36
1358	40.1113628	-88.2242224	1507409443.0	60
1359	40.1113642	-88.2242356	1507409444.0	40
1360	40.1113642	-88.2242356	1507409445.0	37
1361	40.1113677	-88.2242646	1507409446.0	47
1362	40.1113703	-88.2242797	1507409447.0	48
1363	40.1113723	-88.2242951	1507409448.0	63
1364	40.1113723	-88.2242951	1507409449.0	55
1365	40.1113746	-88.2243277	1507409450.0	58
1366	40.1113744	-88.2243444	1507409451.0	44
1367	40.1113736	-88.2243611	1507409452.0	48
1368	40.1113727	-88.2243767	1507409453.0	44
1369	40.1113715	-88.2243915	1507409454.0	44
1370	40.1113715	-88.2243915	1507409455.0	53
1371	40.1113664	-88.2244222	1507409456.0	39
1372	40.1113653	-88.2244386	1507409457.0	46
1373	40.1113649	-88.2244552	1507409458.0	52
1374	40.1113649	-88.2244552	1507409459.0	42
1375	40.1113647	-88.2244879	1507409460.0	42
1376	40.1113647	-88.2244879	1507409461.0	46
1377	40.1113652	-88.2245203	1507409462.0	43
1378	40.1113652	-88.2245203	1507409463.0	41
1379	40.1113679	-88.2245488	1507409464.0	49
1380	40.1113713	-88.224563	1507409466.0	47
1381	40.1113827	-88.224594	1507409467.0	49
1382	40.1113835	-88.2246105	1507409468.0	41
1383	40.1113835	-88.2246105	1507409469.0	48
1384	40.111377	-88.2246372	1507409470.0	60
1385	40.1113725	-88.2246506	1507409471.0	60
1386	40.1113725	-88.2246506	1507409472.0	48
1387	40.1113664	-88.2246802	1507409473.0	47
1388	40.1113664	-88.2246802	1507409474.0	48
1389	40.1113645	-88.2247086	1507409475.0	57
1390	40.1113645	-88.2247086	1507409476.0	54
1391	40.1113684	-88.2247273	1507409477.0	48
1392	40.1113684	-88.2247273	1507409478.0	52
1393	40.1113753	-88.2247492	1507409479.0	42
1394	40.1113753	-88.2247492	1507409480.0	43
1395	40.1113899	-88.224773	1507409481.0	47
1396	40.111396	-88.224783	1507409482.0	53
1397	40.111396	-88.224783	1507409484.0	45
1398	40.1113931	-88.2248129	1507409485.0	46
1399	40.1113841	-88.2248248	1507409486.0	55
1400	40.1113841	-88.2248248	1507409487.0	45
1401	40.1113841	-88.2248248	1507409488.0	39
1402	40.1113787	-88.224839	1507409489.0	49
1403	40.1113787	-88.224839	1507409490.0	64
1404	40.1113787	-88.224839	1507409491.0	40
1405	40.1113716	-88.2248566	1507409492.0	52
1406	40.1113716	-88.2248566	1507409493.0	47
1407	40.1113662	-88.2248678	1507409494.0	44
1408	40.1113662	-88.2248678	1507409495.0	48
1409	40.1113662	-88.2248678	1507409496.0	43
1410	40.1113662	-88.2248678	1507409497.0	40
1411	40.1113621	-88.2248847	1507409498.0	39
1412	40.1113563	-88.2249007	1507409499.0	48
1413	40.1113563	-88.2249007	1507409500.0	45
1414	40.1113475	-88.2249335	1507409501.0	52
1415	40.1113465	-88.2249528	1507409502.0	40
1416	40.1113465	-88.2249528	1507409504.0	52
1417	40.1113443	-88.2249901	1507409505.0	60
1418	40.1113441	-88.2250158	1507409506.0	47
1419	40.1113449	-88.2250696	1507409507.0	54
1420	40.1113438	-88.2250949	1507409508.0	44
1421	40.111342	-88.2251198	1507409509.0	49
1422	40.111342	-88.2251198	1507409510.0	53
1423	40.1113348	-88.2251651	1507409511.0	46
1424	40.1113326	-88.2251839	1507409512.0	38
1425	40.1113326	-88.2251839	1507409513.0	46
1426	40.1113344	-88.2252155	1507409514.0	45
1427	40.1113387	-88.22523	1507409515.0	55
1428	40.1113387	-88.22523	1507409516.0	50
1429	40.1113512	-88.2252605	1507409517.0	45
1430	40.1113512	-88.2252605	1507409518.0	40
1431	40.1113615	-88.2253083	1507409519.0	36
1432	40.1113673	-88.2253326	1507409520.0	42
1433	40.1113749	-88.2253562	1507409522.0	34
1434	40.1113835	-88.225379	1507409523.0	56
1435	40.1113992	-88.2254212	1507409524.0	42
1436	40.1113992	-88.2254212	1507409525.0	45
1437	40.1114141	-88.2254586	1507409526.0	38
1438	40.1114194	-88.2254812	1507409527.0	30
1439	40.1114194	-88.2254812	1507409528.0	38
1440	40.1114322	-88.2255182	1507409529.0	35
1441	40.1114322	-88.2255182	1507409530.0	29
1442	40.1114519	-88.2255404	1507409531.0	31
1443	40.111464	-88.2255501	1507409532.0	40
1444	40.111464	-88.2255501	1507409533.0	31
1445	40.1114883	-88.2255729	1507409534.0	26
1446	40.1114926	-88.2255844	1507409535.0	30
1447	40.1114926	-88.2255844	1507409536.0	52
1448	40.1114949	-88.2256085	1507409537.0	40
1449	40.1114949	-88.2256085	1507409538.0	33
1450	40.1114956	-88.2256359	1507409539.0	33
1451	40.1114956	-88.2256359	1507409541.0	31
1452	40.1114895	-88.2256759	1507409542.0	38
1453	40.1114895	-88.2256759	1507409543.0	29
1454	40.1114849	-88.225707	1507409544.0	35
1455	40.1114849	-88.225707	1507409545.0	32
1456	40.111478	-88.2257301	1507409546.0	34
1457	40.111478	-88.2257301	1507409547.0	35
1458	40.111471	-88.2257562	1507409548.0	40
1459	40.111471	-88.2257562	1507409549.0	41
1460	40.1114669	-88.2257823	1507409550.0	50
1461	40.1114668	-88.2258007	1507409551.0	42
1462	40.1114668	-88.2258007	1507409552.0	59
1463	40.1114645	-88.2258229	1507409553.0	54
1464	40.1114598	-88.2258337	1507409554.0	49
1465	40.1114598	-88.2258337	1507409555.0	52
1466	40.1114451	-88.2258646	1507409556.0	43
1467	40.1114403	-88.225879	1507409557.0	64
1468	40.1114403	-88.225879	1507409558.0	51
1469	40.1114376	-88.2259162	1507409560.0	63
1470	40.1114345	-88.2259443	1507409561.0	47
1471	40.1114308	-88.2259624	1507409562.0	53
1472	40.1114252	-88.2259877	1507409563.0	51
1473	40.1114252	-88.2259877	1507409564.0	52
1474	40.1114174	-88.2260328	1507409565.0	64
1475	40.1114157	-88.2260456	1507409566.0	55
1476	40.1114145	-88.2260588	1507409567.0	42
1477	40.1114145	-88.2260588	1507409568.0	49
1478	40.111407	-88.2260883	1507409569.0	46
1479	40.1114029	-88.2261067	1507409570.0	52
1480	40.1114029	-88.2261067	1507409571.0	46
1481	40.1113932	-88.2261498	1507409572.0	55
1482	40.1113932	-88.2261498	1507409573.0	54
1483	40.1113825	-88.2261877	1507409574.0	55
1484	40.1113825	-88.2261877	1507409575.0	54
1485	40.111378	-88.2262177	1507409576.0	60
1486	40.111378	-88.2262177	1507409577.0	47
1487	40.1113909	-88.226237	1507409578.0	59
1488	40.1113967	-88.2262531	1507409580.0	42
1489	40.1113909	-88.2262957	1507409581.0	49
1490	40.1113827	-88.2263191	1507409582.0	41
1491	40.1113763	-88.2263421	1507409583.0	50
1492	40.1113763	-88.2263421	1507409584.0	56
1493	40.1113728	-88.2263825	1507409585.0	46
1494	40.1113746	-88.2263993	1507409586.0	48
1495	40.1113746	-88.2263993	1507409587.0	54
1496	40.1113801	-88.2264329	1507409588.0	53
1497	40.1113801	-88.2264329	1507409589.0	50
1498	40.1113932	-88.2264571	1507409590.0	51
1499	40.1113932	-88.2264571	1507409591.0	33
1500	40.1114098	-88.2264759	1507409592.0	48
1501	40.1114098	-88.2264759	1507409593.0	37
1502	40.1114219	-88.2264943	1507409594.0	55
1503	40.1114219	-88.2264943	1507409595.0	37
1504	40.1114363	-88.2265109	1507409596.0	42
1505	40.1114363	-88.2265109	1507409598.0	26
1506	40.1114525	-88.226551	1507409599.0	40
1507	40.1114591	-88.2265696	1507409600.0	36
1508	40.1114667	-88.2265855	1507409601.0	45
1509	40.1114667	-88.2265855	1507409602.0	35
1510	40.1114816	-88.2266128	1507409603.0	40
1511	40.1114816	-88.2266128	1507409604.0	38
1512	40.11149	-88.2266443	1507409605.0	52
1513	40.1114926	-88.2266584	1507409606.0	44
1514	40.1114942	-88.2266739	1507409607.0	53
1515	40.1114958	-88.2266913	1507409608.0	37
1516	40.1114958	-88.2266913	1507409609.0	29
1517	40.1115013	-88.2267296	1507409610.0	43
1518	40.1115082	-88.2267467	1507409611.0	34
1519	40.1115155	-88.2267608	1507409612.0	43
1520	40.1115155	-88.2267608	1507409613.0	42
1521	40.1115238	-88.226792	1507409614.0	38
1522	40.1115257	-88.2268093	1507409616.0	38
1523	40.1115257	-88.2268093	1507409617.0	45
1524	40.1115298	-88.2268311	1507409618.0	35
1525	40.1115365	-88.2268547	1507409619.0	44
1526	40.1115378	-88.2268701	1507409620.0	46
1527	40.1115378	-88.2268701	1507409621.0	52
1528	40.1115396	-88.226903	1507409622.0	38
1529	40.1115413	-88.2269182	1507409623.0	49
1530	40.1115413	-88.2269182	1507409624.0	54
1531	40.1115464	-88.2269556	1507409626.0	47
1532	40.1115472	-88.2269683	1507409628.0	41
1533	40.1115521	-88.2269958	1507409630.0	42
1534	40.1115591	-88.2270168	1507409631.0	45
1535	40.1115591	-88.2270168	1507409632.0	46
1536	40.1115654	-88.2270294	1507409633.0	48
1537	40.1115654	-88.2270294	1507409634.0	41
1538	40.1115654	-88.2270294	1507409635.0	39
1539	40.1115654	-88.2270294	1507409636.0	52
1540	40.1115654	-88.2270294	1507409637.0	49
1541	40.1115634	-88.2270476	1507409638.0	52
1542	40.1115618	-88.2270592	1507409639.0	50
1543	40.1115618	-88.2270592	1507409640.0	51
1544	40.1115598	-88.2270825	1507409641.0	49
1545	40.1115564	-88.227096	1507409643.0	52
1546	40.1115564	-88.227096	1507409644.0	33
1547	40.1115503	-88.2271287	1507409645.0	34
1548	40.1115481	-88.2271614	1507409646.0	46
1549	40.1115489	-88.2271743	1507409647.0	50
1550	40.1115501	-88.2271884	1507409648.0	43
1551	40.1115501	-88.2271884	1507409649.0	53
1552	40.1115533	-88.2272154	1507409650.0	39
1553	40.1115533	-88.2272154	1507409651.0	39
1554	40.1115506	-88.2272463	1507409652.0	46
1555	40.1115491	-88.2272614	1507409653.0	43
1556	40.1115491	-88.2272614	1507409654.0	35
1557	40.1115459	-88.227299	1507409655.0	48
1558	40.1115443	-88.2273168	1507409656.0	49
1559	40.1115443	-88.2273168	1507409657.0	43
1560	40.1115404	-88.2273494	1507409658.0	39
1561	40.1115404	-88.2273494	1507409659.0	47
1562	40.1115336	-88.2273799	1507409660.0	42
1563	40.1115336	-88.2273799	1507409661.0	44
1564	40.1115236	-88.2274088	1507409662.0	42
1565	40.1115236	-88.2274088	1507409663.0	47
1566	40.111515	-88.2274356	1507409664.0	31
1567	40.111515	-88.2274356	1507409665.0	45
1568	40.1115054	-88.2274581	1507409666.0	27
1569	40.1115054	-88.2274581	1507409668.0	33
1570	40.1114828	-88.2274952	1507409669.0	35
1571	40.1114828	-88.2274952	1507409670.0	49
1572	40.1114747	-88.2275277	1507409671.0	36
1573	40.1114719	-88.2275447	1507409672.0	37
1574	40.1114704	-88.2275608	1507409673.0	36
1575	40.1114704	-88.2275608	1507409674.0	44
1576	40.1114723	-88.227589	1507409675.0	47
1577	40.1114722	-88.227605	1507409676.0	40
1578	40.1114707	-88.2276225	1507409677.0	34
1579	40.1114707	-88.2276225	1507409678.0	39
1580	40.1114665	-88.2276481	1507409679.0	33
1581	40.111466	-88.2276612	1507409680.0	44
1582	40.1114681	-88.2276756	1507409681.0	37
1583	40.1114721	-88.2276901	1507409682.0	31
1584	40.1114721	-88.2276901	1507409683.0	38
1585	40.1114831	-88.2277209	1507409684.0	43
1586	40.1114866	-88.2277416	1507409685.0	34
1587	40.1114866	-88.2277416	1507409686.0	49
1588	40.1114878	-88.2277815	1507409687.0	46
1589	40.1114872	-88.2278033	1507409688.0	56
1590	40.1114872	-88.2278033	1507409689.0	59
1591	40.1114844	-88.2278374	1507409690.0	42
1592	40.1114844	-88.2278374	1507409691.0	39
1593	40.1114819	-88.2278651	1507409692.0	30
1594	40.1114819	-88.2278651	1507409694.0	44
1595	40.1114799	-88.227898	1507409695.0	29
1596	40.1114793	-88.2279147	1507409696.0	55
1597	40.1114804	-88.2279446	1507409697.0	51
1598	40.1114804	-88.2279446	1507409698.0	53
1599	40.1114794	-88.2279783	1507409699.0	53
1600	40.1114794	-88.2279783	1507409700.0	48
1601	40.1114776	-88.2280097	1507409701.0	45
1602	40.1114746	-88.2280297	1507409702.0	52
1603	40.1114746	-88.2280297	1507409703.0	44
1604	40.1114681	-88.2280686	1507409704.0	41
1605	40.1114663	-88.2280877	1507409705.0	43
1606	40.1114663	-88.2280877	1507409706.0	39
1607	40.1114631	-88.2281214	1507409707.0	39
1608	40.111463	-88.2281346	1507409708.0	37
1609	40.1114632	-88.2281502	1507409709.0	38
1610	40.1114633	-88.2281664	1507409710.0	38
1611	40.1114628	-88.2281818	1507409711.0	38
1612	40.1114628	-88.2281818	1507409712.0	41
1613	40.1114618	-88.228211	1507409713.0	39
1614	40.1114618	-88.228211	1507409714.0	45
1615	40.1114635	-88.2282376	1507409715.0	36
1616	40.1114635	-88.2282376	1507409716.0	37
1617	40.111468	-88.2282635	1507409718.0	37
1618	40.1114716	-88.2282766	1507409719.0	48
1619	40.1114721	-88.2283084	1507409720.0	38
1620	40.1114721	-88.2283084	1507409721.0	45
1621	40.1114678	-88.2283452	1507409722.0	36
1622	40.1114678	-88.2283452	1507409723.0	52
1623	40.1114653	-88.2283822	1507409724.0	50
1624	40.1114653	-88.2283822	1507409725.0	39
1625	40.1114622	-88.2284173	1507409726.0	46
1626	40.1114609	-88.2284327	1507409727.0	45
1627	40.1114597	-88.2284485	1507409728.0	43
1628	40.1114597	-88.2284485	1507409729.0	45
1629	40.1114575	-88.2284791	1507409730.0	45
1630	40.1114563	-88.2284953	1507409731.0	41
1631	40.1114543	-88.2285109	1507409732.0	40
1632	40.1114543	-88.2285109	1507409733.0	36
1633	40.1114489	-88.2285404	1507409734.0	36
1634	40.1114466	-88.2285544	1507409735.0	42
1635	40.1114456	-88.2285696	1507409736.0	55
1636	40.1114456	-88.2285696	1507409737.0	40
1637	40.111442	-88.2286098	1507409738.0	47
1638	40.111442	-88.2286098	1507409739.0	34
1639	40.1114416	-88.2286488	1507409740.0	40
1640	40.1114416	-88.2286488	1507409742.0	39
1641	40.1114354	-88.228686	1507409743.0	36
1642	40.111434	-88.2287044	1507409744.0	43
1643	40.1114309	-88.2287344	1507409745.0	32
1644	40.1114298	-88.22875	1507409746.0	43
1645	40.1114298	-88.22875	1507409747.0	26
1646	40.1114294	-88.2287804	1507409748.0	34
1647	40.1114299	-88.2287931	1507409749.0	45
1648	40.1114306	-88.2288067	1507409750.0	32
1649	40.1114306	-88.2288067	1507409751.0	38
1650	40.1114308	-88.2288388	1507409752.0	20
1651	40.1114308	-88.2288388	1507409753.0	25
1652	40.111428	-88.2288727	1507409754.0	25
1653	40.111428	-88.2288727	1507409755.0	28
1654	40.1114165	-88.2289077	1507409756.0	25
1655	40.1114096	-88.2289233	1507409757.0	21
1656	40.1114096	-88.2289233	1507409758.0	20
1657	40.1113956	-88.2289533	1507409759.0	21
1658	40.1113887	-88.2289657	1507409760.0	28
1659	40.1113887	-88.2289657	1507409761.0	22
1660	40.1113752	-88.2289909	1507409762.0	28
1661	40.1113752	-88.2289909	1507409763.0	31
1662	40.1113548	-88.2290145	1507409764.0	40
1663	40.1113439	-88.2290244	1507409765.0	37
1664	40.1113439	-88.2290244	1507409766.0	31
1665	40.1113231	-88.2290393	1507409769.0	40
1666	40.1112991	-88.2290462	1507409770.0	37
1667	40.1112848	-88.2290502	1507409771.0	38
1668	40.1112639	-88.2290508	1507409772.0	44
1669	40.1112639	-88.2290508	1507409773.0	35
1670	40.1112416	-88.2290457	1507409774.0	44
1671	40.1112295	-88.2290427	1507409775.0	38
1672	40.1112188	-88.2290412	1507409776.0	35
1673	40.1112078	-88.2290413	1507409777.0	43
1674	40.1112078	-88.2290413	1507409778.0	46
1675	40.1111843	-88.2290463	1507409779.0	39
1676	40.1111726	-88.2290474	1507409780.0	38
1677	40.1111726	-88.2290474	1507409781.0	38
1678	40.1111506	-88.2290368	1507409782.0	34
1679	40.1111506	-88.2290368	1507409783.0	42
1680	40.1111254	-88.2290205	1507409784.0	33
1681	40.1111134	-88.2290153	1507409785.0	33
1682	40.1111134	-88.2290153	1507409786.0	24
1683	40.1110883	-88.2290133	1507409787.0	24
1684	40.1110883	-88.2290133	1507409788.0	22
1685	40.1110721	-88.2290068	1507409789.0	30
1686	40.1110631	-88.2290059	1507409790.0	32
1687	40.1110539	-88.2290046	1507409791.0	32
1688	40.1110444	-88.229004	1507409792.0	38
1689	40.1110444	-88.229004	1507409794.0	43
1690	40.1110239	-88.2290085	1507409795.0	31
1691	40.1110061	-88.2290134	1507409796.0	41
1692	40.1110061	-88.2290134	1507409797.0	38
1693	40.1109798	-88.2290122	1507409798.0	31
1694	40.1109662	-88.2290077	1507409799.0	34
1695	40.1109662	-88.2290077	1507409800.0	39
1696	40.1109463	-88.2290066	1507409801.0	39
1697	40.1109463	-88.2290066	1507409802.0	35
1698	40.110928	-88.2290114	1507409803.0	39
1699	40.1109152	-88.2290151	1507409804.0	39
1700	40.110887	-88.2290197	1507409806.0	33
1701	40.1108753	-88.2290194	1507409807.0	31
1702	40.1108605	-88.2290174	1507409808.0	42
1703	40.110844	-88.2290134	1507409809.0	30
1704	40.1108295	-88.2290087	1507409810.0	38
1705	40.1108295	-88.2290087	1507409811.0	39
1706	40.1108053	-88.2290087	1507409812.0	30
1707	40.1108053	-88.2290087	1507409813.0	41
1708	40.1107826	-88.2290185	1507409814.0	39
1709	40.1107689	-88.2290277	1507409815.0	32
1710	40.1107572	-88.2290364	1507409816.0	31
1711	40.1107572	-88.2290364	1507409817.0	32
1712	40.1107368	-88.229038	1507409819.0	36
1713	40.1107368	-88.229038	1507409820.0	32
1714	40.110714	-88.2290265	1507409821.0	37
1715	40.1106912	-88.2290114	1507409822.0	33
1716	40.1106811	-88.2290053	1507409823.0	38
1717	40.1106698	-88.2290023	1507409824.0	38
1718	40.110659	-88.2290006	1507409825.0	42
1719	40.110659	-88.2290006	1507409826.0	26
1720	40.1106405	-88.2289872	1507409827.0	25
1721	40.1106336	-88.2289775	1507409828.0	25
1722	40.1106336	-88.2289775	1507409829.0	29
1723	40.1106248	-88.2289675	1507409830.0	32
1724	40.1106248	-88.2289675	1507409831.0	49
1725	40.1106039	-88.2289605	1507409832.0	34
1726	40.1105903	-88.2289625	1507409833.0	28
1727	40.1105903	-88.2289625	1507409834.0	40
1728	40.1105653	-88.2289584	1507409835.0	34
1729	40.1105526	-88.2289522	1507409836.0	34
1730	40.1105526	-88.2289522	1507409837.0	32
1731	40.1105317	-88.228948	1507409838.0	47
1732	40.1105317	-88.228948	1507409839.0	43
1733	40.1105086	-88.2289388	1507409840.0	37
1734	40.1104989	-88.2289355	1507409841.0	32
1735	40.1104895	-88.2289321	1507409842.0	32
1736	40.1104895	-88.2289321	1507409843.0	30
1737	40.1104662	-88.2289193	1507409844.0	31
1738	40.1104662	-88.2289193	1507409846.0	53
1739	40.1104376	-88.2289036	1507409847.0	53
1740	40.1104234	-88.2288965	1507409848.0	39
1741	40.1103752	-88.2288715	1507409850.0	45
1742	40.110359	-88.2288613	1507409852.0	33
1743	40.1103189	-88.2288307	1507409853.0	28
1744	40.1103189	-88.2288307	1507409854.0	29
1745	40.1102802	-88.2288003	1507409855.0	34
1746	40.1102673	-88.2287879	1507409856.0	30
1747	40.1102673	-88.2287879	1507409857.0	22
1748	40.1102461	-88.2287597	1507409858.0	26
1749	40.1102461	-88.2287597	1507409859.0	26
1750	40.1102279	-88.2287228	1507409860.0	32
1751	40.1102279	-88.2287228	1507409861.0	30
1752	40.1102121	-88.2286904	1507409862.0	41
1753	40.1102036	-88.2286805	1507409863.0	42
1754	40.1102036	-88.2286805	1507409864.0	27
1755	40.11019	-88.228675	1507409865.0	32
1756	40.11019	-88.228675	1507409866.0	29
1757	40.1101702	-88.2286763	1507409867.0	30
1758	40.1101565	-88.228681	1507409868.0	37
1759	40.1101427	-88.2286815	1507409869.0	36
1760	40.1101427	-88.2286815	1507409871.0	40
1761	40.1101068	-88.2286551	1507409872.0	32
1762	40.1100978	-88.2286404	1507409873.0	30
1763	40.1100978	-88.2286404	1507409874.0	41
1764	40.1100847	-88.2286085	1507409875.0	38
1765	40.1100847	-88.2286085	1507409876.0	30
1766	40.1100678	-88.2285782	1507409877.0	32
1767	40.1100589	-88.2285642	1507409878.0	35
1768	40.1100501	-88.2285517	1507409879.0	33
1769	40.1100501	-88.2285517	1507409880.0	43
1770	40.1100331	-88.2285228	1507409881.0	22
1771	40.1100225	-88.228512	1507409882.0	33
1772	40.1100225	-88.228512	1507409883.0	32
1773	40.1099967	-88.2285018	1507409884.0	32
1774	40.1099845	-88.2284964	1507409885.0	29
1775	40.1099845	-88.2284964	1507409886.0	39
1776	40.1099615	-88.2284788	1507409887.0	40
1777	40.1099499	-88.2284653	1507409888.0	35
1778	40.1099499	-88.2284653	1507409889.0	37
1779	40.1099304	-88.2284372	1507409890.0	50
1780	40.1099226	-88.2284296	1507409891.0	45
1781	40.1099226	-88.2284296	1507409892.0	40
1782	40.1099069	-88.2284156	1507409893.0	63
1783	40.1099006	-88.2284063	1507409895.0	65
1784	40.1099006	-88.2284063	1507409896.0	59
1785	40.1099072	-88.2283967	1507409897.0	57
1786	40.1099072	-88.2283967	1507409898.0	58
1787	40.1099072	-88.2283967	1507409899.0	56
1788	40.1099072	-88.2283967	1507409900.0	71
1789	40.1099	-88.22838	1507409901.0	59
1790	40.1099	-88.22838	1507409902.0	60
1791	40.1098967	-88.2283597	1507409903.0	42
1792	40.1099018	-88.2283485	1507409904.0	64
1793	40.1099116	-88.228338	1507409905.0	62
1794	40.1099116	-88.228338	1507409906.0	62
1795	40.1099336	-88.2283165	1507409907.0	54
1796	40.1099336	-88.2283165	1507409908.0	46
1797	40.1099336	-88.2283165	1507409909.0	46
1798	40.1099408	-88.2282952	1507409910.0	38
1799	40.1099384	-88.2282784	1507409911.0	30
1800	40.1099384	-88.2282784	1507409912.0	37
1801	40.109938	-88.2282634	1507409913.0	44
1802	40.1099311	-88.2282472	1507409915.0	39
1803	40.1099254	-88.2282276	1507409917.0	40
1804	40.1099246	-88.2281985	1507409919.0	41
1805	40.1099246	-88.2281985	1507409920.0	43
1806	40.1099232	-88.2281647	1507409921.0	37
1807	40.1099232	-88.2281647	1507409922.0	34
1808	40.1099227	-88.2281332	1507409923.0	29
1809	40.1099213	-88.2281161	1507409925.0	41
1810	40.1099176	-88.228081	1507409926.0	31
1811	40.1099167	-88.2280633	1507409927.0	39
1812	40.1099158	-88.2280462	1507409928.0	42
1813	40.1099158	-88.2280462	1507409929.0	31
1814	40.1099165	-88.2280103	1507409930.0	44
1815	40.1099165	-88.2280103	1507409931.0	35
1816	40.1099175	-88.227974	1507409932.0	35
1817	40.109919	-88.2279583	1507409933.0	54
1818	40.109919	-88.2279583	1507409934.0	56
1819	40.1099232	-88.2279305	1507409935.0	39
1820	40.1099222	-88.227917	1507409936.0	37
1821	40.1099222	-88.227917	1507409937.0	43
1822	40.1099217	-88.2278911	1507409938.0	43
1823	40.1099217	-88.2278911	1507409939.0	49
1824	40.1099248	-88.2278561	1507409940.0	50
1825	40.1099248	-88.2278561	1507409941.0	34
1826	40.1099269	-88.2278264	1507409942.0	30
1827	40.1099269	-88.2278264	1507409943.0	46
1828	40.1099272	-88.227789	1507409944.0	54
1829	40.1099272	-88.227789	1507409945.0	54
1830	40.1099365	-88.227758	1507409946.0	45
1831	40.1099365	-88.227758	1507409947.0	45
1832	40.1099497	-88.2277263	1507409948.0	43
1833	40.1099497	-88.2277263	1507409949.0	48
1834	40.1099574	-88.2276877	1507409950.0	60
1835	40.1099614	-88.2276702	1507409951.0	37
1836	40.1099614	-88.2276702	1507409952.0	53
1837	40.1099746	-88.2276365	1507409953.0	44
1838	40.1099746	-88.2276365	1507409954.0	45
1839	40.1099812	-88.2276027	1507409955.0	49
1840	40.1099812	-88.2276027	1507409956.0	45
1841	40.109983	-88.2275723	1507409957.0	42
1842	40.109983	-88.2275723	1507409958.0	44
1843	40.1099757	-88.2275344	1507409960.0	40
1844	40.1099757	-88.2275344	1507409961.0	38
1845	40.1099639	-88.2275023	1507409962.0	51
1846	40.1099594	-88.2274855	1507409963.0	57
1847	40.1099582	-88.227455	1507409964.0	42
1848	40.1099618	-88.2274422	1507409965.0	40
1849	40.1099618	-88.2274422	1507409966.0	39
1850	40.1099625	-88.2274141	1507409967.0	42
1851	40.1099611	-88.2273989	1507409968.0	42
1852	40.1099611	-88.2273989	1507409969.0	49
1853	40.1099662	-88.2273647	1507409970.0	46
1854	40.109969	-88.2273446	1507409971.0	37
1855	40.1099725	-88.2273245	1507409972.0	41
1856	40.1099725	-88.2273245	1507409973.0	39
1857	40.1099768	-88.2272867	1507409974.0	34
1858	40.1099772	-88.2272697	1507409975.0	38
1859	40.1099772	-88.2272697	1507409976.0	42
1860	40.1099806	-88.2272436	1507409977.0	39
1861	40.1099843	-88.2272287	1507409978.0	32
1862	40.1099843	-88.2272287	1507409979.0	29
1863	40.1099915	-88.2271959	1507409980.0	33
1864	40.1099915	-88.2271959	1507409981.0	44
1865	40.1100299	-88.2268804	1507410028.0	49
1866	40.1100077	-88.2268918	1507410029.0	40
1867	40.1100077	-88.2268918	1507410030.0	44
1868	40.1099842	-88.2269062	1507410031.0	41
1869	40.1099842	-88.2269062	1507410033.0	38
1870	40.1099805	-88.226922	1507410034.0	34
1871	40.1099974	-88.2269122	1507410035.0	25
1872	40.1099974	-88.2269122	1507410036.0	48
1873	40.1100137	-88.2268893	1507410037.0	43
1874	40.1100137	-88.2268893	1507410038.0	47
1875	40.110033	-88.2268652	1507410039.0	43
1876	40.1100449	-88.2268546	1507410040.0	34
1877	40.1100449	-88.2268546	1507410041.0	43
1878	40.1100702	-88.2268315	1507410042.0	42
1879	40.1100702	-88.2268315	1507410043.0	45
1880	40.1100898	-88.2267953	1507410044.0	39
1881	40.1100898	-88.2267953	1507410045.0	49
1882	40.1100976	-88.2267578	1507410046.0	41
1883	40.1100993	-88.2267399	1507410047.0	38
1884	40.1100993	-88.2267399	1507410048.0	37
1885	40.1101052	-88.2267057	1507410049.0	49
1886	40.1101111	-88.2266897	1507410050.0	37
1887	40.1101174	-88.2266743	1507410051.0	31
1888	40.1101174	-88.2266743	1507410052.0	31
1889	40.1101272	-88.2266455	1507410053.0	42
1890	40.1101334	-88.2266308	1507410054.0	46
1891	40.1101334	-88.2266308	1507410055.0	36
1892	40.1101426	-88.226602	1507410056.0	36
1893	40.1101454	-88.2265905	1507410057.0	22
1894	40.1101454	-88.2265905	1507410058.0	30
1895	40.1101522	-88.2265658	1507410059.0	32
1896	40.1101572	-88.2265544	1507410060.0	32
1897	40.1101572	-88.2265544	1507410062.0	31
1898	40.1101725	-88.2265321	1507410063.0	39
1899	40.1101878	-88.2265074	1507410064.0	22
1900	40.1101878	-88.2265074	1507410065.0	26
1901	40.1102031	-88.2264806	1507410066.0	28
1902	40.1102031	-88.2264806	1507410067.0	28
1903	40.1102146	-88.2264516	1507410068.0	37
1904	40.1102213	-88.2264373	1507410069.0	39
1905	40.1102213	-88.2264373	1507410070.0	29
1906	40.1102365	-88.226409	1507410071.0	25
1907	40.1102365	-88.226409	1507410072.0	30
1908	40.1102515	-88.2263844	1507410073.0	28
1909	40.1102596	-88.2263731	1507410074.0	35
1910	40.1102596	-88.2263731	1507410075.0	42
1911	40.1102749	-88.2263522	1507410076.0	37
1912	40.1102812	-88.2263411	1507410077.0	31
1913	40.1102812	-88.2263411	1507410078.0	41
1914	40.1102898	-88.2263176	1507410079.0	30
1915	40.1102966	-88.2263059	1507410080.0	21
1916	40.1102966	-88.2263059	1507410081.0	36
1917	40.1103139	-88.2262904	1507410082.0	48
1918	40.1103139	-88.2262904	1507410083.0	44
1919	40.1103417	-88.2262813	1507410084.0	37
1920	40.1103417	-88.2262813	1507410085.0	33
1921	40.1103657	-88.2262632	1507410086.0	34
1922	40.1103717	-88.2262472	1507410087.0	29
1923	40.1103717	-88.2262472	1507410089.0	40
1924	40.1103761	-88.2262136	1507410090.0	35
1925	40.110381	-88.226182	1507410091.0	37
1926	40.110381	-88.226182	1507410092.0	37
1927	40.1103825	-88.2261657	1507410093.0	42
1928	40.1103838	-88.2261336	1507410094.0	42
1929	40.1103833	-88.2261183	1507410095.0	37
1930	40.1103833	-88.2261183	1507410096.0	40
1931	40.1103824	-88.2260874	1507410097.0	34
1932	40.1103822	-88.2260715	1507410098.0	37
1933	40.1103822	-88.2260715	1507410099.0	30
1934	40.1103827	-88.2260425	1507410100.0	51
1935	40.1103827	-88.2260425	1507410101.0	40
1936	40.1103852	-88.2260145	1507410102.0	33
1937	40.1103874	-88.2260014	1507410103.0	38
1938	40.110391	-88.2259874	1507410104.0	44
1939	40.110391	-88.2259874	1507410105.0	32
1940	40.1103955	-88.2259604	1507410106.0	38
1941	40.1103961	-88.2259464	1507410107.0	47
1942	40.1103961	-88.2259464	1507410108.0	44
1943	40.1103967	-88.225918	1507410109.0	27
1944	40.1103967	-88.225918	1507410110.0	34
1945	40.1103989	-88.2258888	1507410111.0	47
1946	40.1104003	-88.2258744	1507410112.0	47
1947	40.1104019	-88.2258613	1507410113.0	45
1948	40.1104019	-88.2258613	1507410114.0	27
1949	40.1104029	-88.2258364	1507410115.0	37
1950	40.1104029	-88.2258364	1507410116.0	40
1951	40.1104054	-88.2258111	1507410118.0	38
1952	40.1104047	-88.2257983	1507410119.0	40
1953	40.1104034	-88.2257839	1507410120.0	36
1954	40.1103993	-88.2257518	1507410121.0	47
1955	40.1103965	-88.2257375	1507410122.0	43
1956	40.1103965	-88.2257375	1507410123.0	32
1957	40.1103926	-88.2257076	1507410124.0	33
1958	40.1103926	-88.2257076	1507410125.0	35
1959	40.1103936	-88.2256756	1507410126.0	36
1960	40.1103921	-88.2256617	1507410127.0	44
1961	40.1103861	-88.2256504	1507410128.0	37
1962	40.1103788	-88.2256425	1507410129.0	36
1963	40.1103788	-88.2256425	1507410130.0	24
1964	40.1103551	-88.2256325	1507410131.0	32
1965	40.110341	-88.2256279	1507410132.0	39
1966	40.110341	-88.2256279	1507410133.0	38
1967	40.1103117	-88.2256198	1507410134.0	40
1968	40.110298	-88.2256193	1507410135.0	30
1969	40.1102846	-88.2256207	1507410136.0	25
1970	40.1102668	-88.2256216	1507410137.0	40
1971	40.1102668	-88.2256216	1507410138.0	34
1972	40.1102437	-88.225621	1507410139.0	25
1973	40.1102437	-88.225621	1507410140.0	29
1974	40.1102337	-88.2256099	1507410141.0	32
1975	40.1102262	-88.2255932	1507410142.0	22
1976	40.1102262	-88.2255932	1507410143.0	29
1977	40.1102109	-88.2255557	1507410144.0	27
1978	40.1102041	-88.2255399	1507410145.0	38
1979	40.1102041	-88.2255399	1507410146.0	37
1980	40.1101868	-88.2255066	1507410147.0	30
1981	40.1101868	-88.2255066	1507410148.0	35
1982	40.1101699	-88.2254838	1507410150.0	30
1983	40.1101699	-88.2254838	1507410151.0	45
1984	40.1101581	-88.2254556	1507410152.0	50
1985	40.1101501	-88.2254143	1507410153.0	31
1986	40.1101501	-88.2254143	1507410154.0	37
1987	40.1101457	-88.2253859	1507410155.0	39
1988	40.1101444	-88.2253691	1507410156.0	35
1989	40.1101444	-88.2253691	1507410157.0	46
1990	40.1101443	-88.2253537	1507410158.0	41
1991	40.1101436	-88.2253392	1507410159.0	50
1992	40.1101436	-88.2253392	1507410160.0	40
1993	40.1101443	-88.2253087	1507410161.0	34
1994	40.1101467	-88.2252899	1507410162.0	40
1995	40.1101467	-88.2252899	1507410163.0	39
1996	40.1101475	-88.2252522	1507410164.0	74
1997	40.1101477	-88.225239	1507410165.0	69
1998	40.1101477	-88.225239	1507410166.0	63
[truncated: 18,899 more rows]
